# Supplementary material for: A Fungal Arrestin Protein Contributes to Cell Cycle Progression and Pathogenesis
Source: mBio. 2019 Nov 19;10(6):e02682-19. doi: 10.1128/mBio.02682-19 (PMC6867901; doi:10.1128/mBio.02682-19)
Supplement: TABLE S3 [file mBio.02682-19-st003.xls]

## Sheet: Table S3
TABLE S3. A total of 1,122 proteins were identified as potential interactors of Ali1-GFPa
				Exclusive Unique Peptide Count	Exclusive Unique Peptide Count	Exclusive Unique Peptide Count	Exclusive Unique Peptide Count	Exclusive Unique Peptide Count	Exclusive Unique Peptide Count	Exclusive Unique Peptide Count	Exclusive Unique Peptide Count	Exclusive Unique Peptide Count
	Identified Proteins (1122)	Alternate ID	Protein Grouping Ambiguity	ADH QC1	WT YPD	Ali1-GFP YPD 1	Ali1-GFP YPD 2	Ali1-GFP YPD 3	WT TC	Ali1-GFP TC 1	Ali1-GFP TC 2	Ali1-GFP TC 3
	Chain E, Structure of GFP-GFP Nanobody Complex (C. dromedarius)		TRUE		16	14	15	17	13	15	15	15
	Uncharacterized protein OS=Cryptococcus neoformans var. grubii serotype A (strain H99 / ATCC 208821 / CBS 10515 / FGSC 9487) GN=CNAG_02857 PE=4 SV=1	CNAG_02857				46	42	39	1	49	48	46
	Cellular nucleic acid-binding protein OS=Cryptococcus neoformans var. grubii serotype A (strain H99 / ATCC 208821 / CBS 10515 / FGSC 9487) GN=CNAG_02338 PE=4 SV=1	CNAG_02338			10	11	9	12	11	11	11	11
	Succinate dehydrogenase [ubiquinone] flavoprotein subunit, mitochondrial OS=Cryptococcus neoformans var. grubii serotype A (strain H99 / ATCC 208821 / CBS 10515 / FGSC 9487) GN=CNAG_04189 PE=3 SV=1	CNAG_04189			23	28	28	26	33	37	30	32
	Superoxide dismutase [Cu-Zn] OS=Cryptococcus neoformans var. grubii serotype A (strain H99 / ATCC 208821 / CBS 10515 / FGSC 9487) GN=CNAG_01019 PE=3 SV=1	CNAG_01019			8	11	14	16	13	12	11	14
	Chlorophyll synthesis pathway protein BchC OS=Cryptococcus neoformans var. grubii serotype A (strain H99 / ATCC 208821 / CBS 10515 / FGSC 9487) GN=CNAG_01558 PE=3 SV=1	CNAG_01558			29	30	30	32	31	33	30	33
	40S ribosomal protein S21 OS=Cryptococcus neoformans var. grubii serotype A (strain H99 / ATCC 208821 / CBS 10515 / FGSC 9487) GN=CNAG_01300 PE=3 SV=1	CNAG_01300			6	7	7	7	7	6	6	7
	Hsp71-like protein OS=Cryptococcus neoformans var. grubii serotype A (strain H99 / ATCC 208821 / CBS 10515 / FGSC 9487) GN=CNAG_01727 PE=3 SV=1	CNAG_01727	TRUE		25	34	22	24	28	35	27	36
	Elongation factor 1-alpha OS=Cryptococcus neoformans var. grubii serotype A (strain H99 / ATCC 208821 / CBS 10515 / FGSC 9487) GN=CNAG_06125 PE=3 SV=1	CNAG_06125			14	21	14	16	21	26	18	23
	Hsp90-like protein OS=Cryptococcus neoformans var. grubii serotype A (strain H99 / ATCC 208821 / CBS 10515 / FGSC 9487) GN=CNAG_06150 PE=3 SV=1	CNAG_06150			11	32	19	20	28	43	26	36
	5-methyltetrahydropteroyltriglutamate-homocysteine S-methyltransferase OS=Cryptococcus neoformans var. grubii serotype A (strain H99 / ATCC 208821 / CBS 10515 / FGSC 9487) GN=CNAG_01890 PE=3 SV=1	CNAG_01890			32	33	35	33	31	41	39	39
	Guanine nucleotide-binding protein subunit beta-like protein OS=Cryptococcus neoformans var. grubii serotype A (strain H99 / ATCC 208821 / CBS 10515 / FGSC 9487) GN=CNAG_05465 PE=1 SV=1	CNAG_05465			19	21	20	14	20	21	20	21
	Proline-tRNA ligase OS=Cryptococcus neoformans var. grubii serotype A (strain H99 / ATCC 208821 / CBS 10515 / FGSC 9487) GN=CNAG_04082 PE=3 SV=2	CNAG_04082			20	24	23	17	26	36	29	33
	Hsp75-like protein OS=Cryptococcus neoformans var. grubii serotype A (strain H99 / ATCC 208821 / CBS 10515 / FGSC 9487) GN=CNAG_00334 PE=3 SV=1	CNAG_00334	TRUE		9	27	22	24	26	32	26	31
	Aconitate hydratase, mitochondrial OS=Cryptococcus neoformans var. grubii serotype A (strain H99 / ATCC 208821 / CBS 10515 / FGSC 9487) GN=CNAG_01137 PE=3 SV=1	CNAG_01137			17	21	27	21	28	30	25	29
	Chaperone DnaK OS=Cryptococcus neoformans var. grubii serotype A (strain H99 / ATCC 208821 / CBS 10515 / FGSC 9487) GN=CNAG_05199 PE=3 SV=1	CNAG_05199			11	25	18	12	20	26	19	27
	Elongation factor 2 OS=Cryptococcus neoformans var. grubii serotype A (strain H99 / ATCC 208821 / CBS 10515 / FGSC 9487) GN=CNAG_06840 PE=4 SV=2	CNAG_06840	TRUE		10	21	18	15	19	37	19	20
	UDP-glucose 6-dehydrogenase OS=Cryptococcus neoformans var. grubii serotype A (strain H99 / ATCC 208821 / CBS 10515 / FGSC 9487) GN=CNAG_04969 PE=3 SV=1	CNAG_04969			21	29	23	17	25	26	25	24
	Uncharacterized protein OS=Cryptococcus neoformans var. grubii serotype A (strain H99 / ATCC 208821 / CBS 10515 / FGSC 9487) GN=CNAG_01686 PE=4 SV=1	CNAG_01686			12	14	13	9	15	17	14	16
	Elongation factor 3 OS=Cryptococcus neoformans var. grubii serotype A (strain H99 / ATCC 208821 / CBS 10515 / FGSC 9487) GN=CNAG_01117 PE=4 SV=2	CNAG_01117			6	26	12	11	29	45	18	26
	Allergen OS=Cryptococcus neoformans var. grubii serotype A (strain H99 / ATCC 208821 / CBS 10515 / FGSC 9487) GN=CNAG_06576 PE=4 SV=1	CNAG_06576			9	10	9	13	12	12	11	12
	Large subunit ribosomal protein L9e OS=Cryptococcus neoformans var. grubii serotype A (strain H99 / ATCC 208821 / CBS 10515 / FGSC 9487) GN=CNAG_00034 PE=4 SV=1	CNAG_00034			14	12	13	15	14	13	12	12
	ATP-citrate synthase OS=Cryptococcus neoformans var. grubii serotype A (strain H99 / ATCC 208821 / CBS 10515 / FGSC 9487) GN=CNAG_04640 PE=3 SV=1	CNAG_04640			5	26	14	12	21	46	13	31
	Cellular nucleic acid-binding protein OS=Cryptococcus neoformans var. grubii serotype A (strain H99 / ATCC 208821 / CBS 10515 / FGSC 9487) GN=CNAG_01273 PE=4 SV=1	CNAG_01273			14	13	13	14	15	13	14	13
	Large subunit ribosomal protein L7Ae OS=Cryptococcus neoformans var. grubii serotype A (strain H99 / ATCC 208821 / CBS 10515 / FGSC 9487) GN=CNAG_05555 PE=4 SV=1	CNAG_05555			8	15	13	11	9	13	10	14
	Large subunit ribosomal protein L4e OS=Cryptococcus neoformans var. grubii serotype A (strain H99 / ATCC 208821 / CBS 10515 / FGSC 9487) GN=CNAG_04762 PE=4 SV=1	CNAG_04762			14	18	19	14	14	22	17	19
	ATP synthase subunit alpha OS=Cryptococcus neoformans var. grubii serotype A (strain H99 / ATCC 208821 / CBS 10515 / FGSC 9487) GN=CNAG_05750 PE=3 SV=1	CNAG_05750			12	21	19	12	14	20	17	22
	Voltage-dependent anion channel protein 2 OS=Cryptococcus neoformans var. grubii serotype A (strain H99 / ATCC 208821 / CBS 10515 / FGSC 9487) GN=CNAG_02974 PE=4 SV=1	CNAG_02974			7	20	16	19	19	20	17	19
	1-pyrroline-5-carboxylate dehydrogenase OS=Cryptococcus neoformans var. grubii serotype A (strain H99 / ATCC 208821 / CBS 10515 / FGSC 9487) GN=CNAG_05602 PE=4 SV=1	CNAG_05602			10	17	17	7	13	21	16	19
	Aspartate-semialdehyde dehydrogenase OS=Cryptococcus neoformans var. grubii serotype A (strain H99 / ATCC 208821 / CBS 10515 / FGSC 9487) GN=CNAG_00256 PE=4 SV=1	CNAG_00256			14	16	15	13	15	16	13	19
	Large subunit ribosomal protein L3 OS=Cryptococcus neoformans var. grubii serotype A (strain H99 / ATCC 208821 / CBS 10515 / FGSC 9487) GN=CNAG_01884 PE=3 SV=1	CNAG_01884			9	15	14	13	10	17	12	16
	40S ribosomal protein S4 OS=Cryptococcus neoformans var. grubii serotype A (strain H99 / ATCC 208821 / CBS 10515 / FGSC 9487) GN=CNAG_00640 PE=3 SV=1	CNAG_00640			8	16	16	14	12	19	13	14
	Small subunit ribosomal protein S3 OS=Cryptococcus neoformans var. grubii serotype A (strain H99 / ATCC 208821 / CBS 10515 / FGSC 9487) GN=CNAG_00116 PE=3 SV=1	CNAG_00116			11	15	14	7	12	15	11	16
	Glyceraldehyde-3-phosphate dehydrogenase OS=Cryptococcus neoformans var. grubii serotype A (strain H99 / ATCC 208821 / CBS 10515 / FGSC 9487) GN=CNAG_06699 PE=3 SV=1	CNAG_06699			14	16	15	10	13	15	13	15
	Succinate dehydrogenase [ubiquinone] iron-sulfur subunit, mitochondrial OS=Cryptococcus neoformans var. grubii serotype A (strain H99 / ATCC 208821 / CBS 10515 / FGSC 9487) GN=CNAG_03226 PE=3 SV=1	CNAG_03226			8	10	10	8	11	16	13	15
	Actin OS=Cryptococcus neoformans var. grubii serotype A (strain H99 / ATCC 208821 / CBS 10515 / FGSC 9487) GN=CNAG_00483 PE=3 SV=2	CNAG_00483			7	13	11	9	17	19	14	17
	40S ribosomal protein S1 OS=Cryptococcus neoformans var. grubii serotype A (strain H99 / ATCC 208821 / CBS 10515 / FGSC 9487) GN=RPS1 PE=3 SV=1	RPS1			12	18	13	13	10	20	13	16
	Thioredoxin OS=Cryptococcus neoformans var. grubii serotype A (strain H99 / ATCC 208821 / CBS 10515 / FGSC 9487) GN=CNAG_02801 PE=1 SV=1	CNAG_02801			9	11	12	11	11	11	10	13
	Plasma membrane ATPase OS=Cryptococcus neoformans var. grubii serotype A (strain H99 / ATCC 208821 / CBS 10515 / FGSC 9487) GN=CNAG_06400 PE=3 SV=1	CNAG_06400			7	20	22	17	12	23	12	21
	Uncharacterized protein OS=Cryptococcus neoformans var. grubii serotype A (strain H99 / ATCC 208821 / CBS 10515 / FGSC 9487) GN=CNAG_02129 PE=4 SV=1	CNAG_02129			3	7	14	6	17	29	17	25
	Heat shock 70kDa protein 4 OS=Cryptococcus neoformans var. grubii serotype A (strain H99 / ATCC 208821 / CBS 10515 / FGSC 9487) GN=CNAG_06208 PE=3 SV=1	CNAG_06208			16	24	16	14	10	22	11	18
	40S ribosomal protein S27 OS=Cryptococcus neoformans var. grubii serotype A (strain H99 / ATCC 208821 / CBS 10515 / FGSC 9487) GN=CNAG_03303 PE=3 SV=1	CNAG_03303			4	5	5	5	5	5	6	4
	40S ribosomal protein S6 OS=Cryptococcus neoformans var. grubii serotype A (strain H99 / ATCC 208821 / CBS 10515 / FGSC 9487) GN=CNAG_01152 PE=3 SV=1	CNAG_01152			8	14	11	9	8	14	13	13
	Large subunit ribosomal protein L7e OS=Cryptococcus neoformans var. grubii serotype A (strain H99 / ATCC 208821 / CBS 10515 / FGSC 9487) GN=CNAG_00656 PE=4 SV=1	CNAG_00656			10	14	13	9	7	18	12	17
	Methylenetetrahydrofolate dehydrogenase (NADP) OS=Cryptococcus neoformans var. grubii serotype A (strain H99 / ATCC 208821 / CBS 10515 / FGSC 9487) GN=CNAG_07746 PE=3 SV=1	CNAG_07746			8	17	11	8	12	22	15	24
	Carbamoyl-phosphate synthase, large subunit OS=Cryptococcus neoformans var. grubii serotype A (strain H99 / ATCC 208821 / CBS 10515 / FGSC 9487) GN=CNAG_07373 PE=3 SV=1	CNAG_07373	TRUE			19	1	4	11	40	10	19
	Glucose-regulated protein OS=Cryptococcus neoformans var. grubii serotype A (strain H99 / ATCC 208821 / CBS 10515 / FGSC 9487) GN=CNAG_06443 PE=3 SV=1	CNAG_06443	TRUE		7	18	9	13	16	22	9	20
	60S ribosomal protein L6 OS=Cryptococcus neoformans var. grubii serotype A (strain H99 / ATCC 208821 / CBS 10515 / FGSC 9487) GN=CNAG_02234 PE=3 SV=1	CNAG_02234			10	13	14	11	7	13	13	10
	Protein disulfide-isomerase OS=Cryptococcus neoformans var. grubii serotype A (strain H99 / ATCC 208821 / CBS 10515 / FGSC 9487) GN=CNAG_06240 PE=3 SV=1	CNAG_06240			11	12	11	9	14	19	13	18
	ATP synthase subunit beta OS=Cryptococcus neoformans var. grubii serotype A (strain H99 / ATCC 208821 / CBS 10515 / FGSC 9487) GN=CNAG_05918 PE=3 SV=1	CNAG_05918			12	14	13	8	11	16	12	13
	ADP,ATP carrier protein OS=Cryptococcus neoformans var. grubii serotype A (strain H99 / ATCC 208821 / CBS 10515 / FGSC 9487) GN=CNAG_06101 PE=3 SV=1	CNAG_06101			7	12	10	8	14	19	10	15
	Large subunit ribosomal protein L14e OS=Cryptococcus neoformans var. grubii serotype A (strain H99 / ATCC 208821 / CBS 10515 / FGSC 9487) GN=CNAG_04799 PE=4 SV=1	CNAG_04799			8	9	9	8	8	9	9	8
	Ketol-acid reductoisomerase, mitochondrial OS=Cryptococcus neoformans var. grubii serotype A (strain H99 / ATCC 208821 / CBS 10515 / FGSC 9487) GN=CNAG_05725 PE=3 SV=1	CNAG_05725			11	12	14	7	11	12	15	12
	Hsp60-like protein OS=Cryptococcus neoformans var. grubii serotype A (strain H99 / ATCC 208821 / CBS 10515 / FGSC 9487) GN=CNAG_03891 PE=3 SV=1	CNAG_03891			13	13	23	17	8	14	10	14
	Cytochrome c oxidase assembly protein subunit 17 OS=Cryptococcus neoformans var. grubii serotype A (strain H99 / ATCC 208821 / CBS 10515 / FGSC 9487) GN=CNAG_05573 PE=4 SV=1	CNAG_05573			4	3	3	4	4	3	3	3
	Peroxiredoxin (Alkyl hydroperoxide reductase subunit C), variant OS=Cryptococcus neoformans var. grubii serotype A (strain H99 / ATCC 208821 / CBS 10515 / FGSC 9487) GN=CNAG_03482 PE=4 SV=1	CNAG_03482			10	9	10	9	8	12	6	9
	Fatty acid synthase subunit beta, fungi type OS=Cryptococcus neoformans var. grubii serotype A (strain H99 / ATCC 208821 / CBS 10515 / FGSC 9487) GN=CNAG_02099 PE=4 SV=1	CNAG_02099				12	6	9		30	11	17
	Small subunit ribosomal protein S9 OS=Cryptococcus neoformans var. grubii serotype A (strain H99 / ATCC 208821 / CBS 10515 / FGSC 9487) GN=CNAG_02331 PE=3 SV=1	CNAG_02331			7	8	11	10	6	10	6	9
	Uncharacterized protein OS=Cryptococcus neoformans var. grubii serotype A (strain H99 / ATCC 208821 / CBS 10515 / FGSC 9487) GN=CNAG_05638 PE=4 SV=1	CNAG_05638			6	8	8	11	9	8	6	9
	Large subunit ribosomal protein L10-like OS=Cryptococcus neoformans var. grubii serotype A (strain H99 / ATCC 208821 / CBS 10515 / FGSC 9487) GN=CNAG_03739 PE=4 SV=1	CNAG_03739			10	14	13	10	10	13	9	13
	Malate dehydrogenase OS=Cryptococcus neoformans var. grubii serotype A (strain H99 / ATCC 208821 / CBS 10515 / FGSC 9487) GN=CNAG_03225 PE=3 SV=1	CNAG_03225	TRUE		3	12	11	7	10	20	11	15
	3-isopropylmalate dehydratase OS=Cryptococcus neoformans var. grubii serotype A (strain H99 / ATCC 208821 / CBS 10515 / FGSC 9487) GN=CNAG_00237 PE=3 SV=1	CNAG_00237			6	6	2	2	18	21	8	17
	Histidine biosynthesis trifunctional protein OS=Cryptococcus neoformans var. grubii serotype A (strain H99 / ATCC 208821 / CBS 10515 / FGSC 9487) GN=CNAG_06830 PE=3 SV=1	CNAG_06830			11	15	5	7	13	19	14	16
	Transketolase OS=Cryptococcus neoformans var. grubii serotype A (strain H99 / ATCC 208821 / CBS 10515 / FGSC 9487) GN=CNAG_07445 PE=3 SV=1	CNAG_07445			8	10	15	10	11	8	14	18
	Solute carrier family 25 (Mitochondrial phosphate transporter), member 3 OS=Cryptococcus neoformans var. grubii serotype A (strain H99 / ATCC 208821 / CBS 10515 / FGSC 9487) GN=CNAG_06377 PE=3 SV=1	CNAG_06377			6	12	6	5	12	16	9	13
	60S ribosomal protein L20 OS=Cryptococcus neoformans var. grubii serotype A (strain H99 / ATCC 208821 / CBS 10515 / FGSC 9487) GN=CNAG_04726 PE=3 SV=1	CNAG_04726			8	10	8	5	8	11	10	9
	Large subunit ribosomal protein L21e OS=Cryptococcus neoformans var. grubii serotype A (strain H99 / ATCC 208821 / CBS 10515 / FGSC 9487) GN=CNAG_02330 PE=4 SV=1	CNAG_02330			6	8	8	7	4	7	6	9
	Ribosomal protein OS=Cryptococcus neoformans var. grubii serotype A (strain H99 / ATCC 208821 / CBS 10515 / FGSC 9487) GN=CNAG_02144 PE=3 SV=1	CNAG_02144			8	9	8	7	7	9	9	8
	ATP-dependent 6-phosphofructokinase OS=Cryptococcus neoformans var. grubii serotype A (strain H99 / ATCC 208821 / CBS 10515 / FGSC 9487) GN=CNAG_04676 PE=3 SV=1	CNAG_04676			6	9	8	5	12	14	10	17
	Large subunit ribosomal protein L13 OS=Cryptococcus neoformans var. grubii serotype A (strain H99 / ATCC 208821 / CBS 10515 / FGSC 9487) GN=CNAG_06231 PE=3 SV=1	CNAG_06231			5	10	7	5	5	12	9	9
	Uncharacterized protein OS=Cryptococcus neoformans var. grubii serotype A (strain H99 / ATCC 208821 / CBS 10515 / FGSC 9487) GN=CNAG_01130 PE=4 SV=2	CNAG_01130			9	10	6	7	10	12	7	11
	Large subunit ribosomal protein L8 OS=Cryptococcus neoformans var. grubii serotype A (strain H99 / ATCC 208821 / CBS 10515 / FGSC 9487) GN=CNAG_05232 PE=4 SV=1	CNAG_05232			9	11	11	7	7	11	9	11
	UTP-glucose-1-phosphate uridylyltransferase OS=Cryptococcus neoformans var. grubii serotype A (strain H99 / ATCC 208821 / CBS 10515 / FGSC 9487) GN=CNAG_02748 PE=4 SV=1	CNAG_02748			1	11	6	9	13	19	14	14
	Small subunit ribosomal protein S16 OS=Cryptococcus neoformans var. grubii serotype A (strain H99 / ATCC 208821 / CBS 10515 / FGSC 9487) GN=CNAG_03780 PE=3 SV=1	CNAG_03780			8	9	10	7	8	11	8	10
	40S ribosomal protein S0 OS=Cryptococcus neoformans var. grubii serotype A (strain H99 / ATCC 208821 / CBS 10515 / FGSC 9487) GN=RPS0 PE=3 SV=1	RPS0			9	9	11	7	9	12	11	11
	Small subunit ribosomal protein S18 OS=Cryptococcus neoformans var. grubii serotype A (strain H99 / ATCC 208821 / CBS 10515 / FGSC 9487) GN=CNAG_04883 PE=3 SV=1	CNAG_04883			7	8	9	6	6	8	8	9
	Small subunit ribosomal protein S11 OS=Cryptococcus neoformans var. grubii serotype A (strain H99 / ATCC 208821 / CBS 10515 / FGSC 9487) GN=CNAG_00672 PE=3 SV=1	CNAG_00672			7	8	10	7	7	11	7	9
	Small subunit ribosomal protein S2 OS=Cryptococcus neoformans var. grubii serotype A (strain H99 / ATCC 208821 / CBS 10515 / FGSC 9487) GN=CNAG_06605 PE=3 SV=1	CNAG_06605			6	11	8	5	7	12	7	11
	Protein BMH2 OS=Cryptococcus neoformans var. grubii serotype A (strain H99 / ATCC 208821 / CBS 10515 / FGSC 9487) GN=CNAG_05235 PE=3 SV=1	CNAG_05235			2	9	5	4	8	15	6	8
	Ribosomal protein L15 OS=Cryptococcus neoformans var. grubii serotype A (strain H99 / ATCC 208821 / CBS 10515 / FGSC 9487) GN=CNAG_01486 PE=3 SV=1	CNAG_01486			7	8	10	5	7	10	8	9
	Small subunit ribosomal protein S5 OS=Cryptococcus neoformans var. grubii serotype A (strain H99 / ATCC 208821 / CBS 10515 / FGSC 9487) GN=CNAG_01990 PE=3 SV=1	CNAG_01990			6	8	8	8	7	8	8	11
	Large subunit ribosomal protein L13e OS=Cryptococcus neoformans var. grubii serotype A (strain H99 / ATCC 208821 / CBS 10515 / FGSC 9487) GN=CNAG_06095 PE=4 SV=1	CNAG_06095			7	11	9	6	5	10	7	10
	Transitional endoplasmic reticulum ATPase OS=Cryptococcus neoformans var. grubii serotype A (strain H99 / ATCC 208821 / CBS 10515 / FGSC 9487) GN=CNAG_04851 PE=3 SV=1	CNAG_04851			2	11	4	6	9	22	7	12
	Elongation factor 1-gamma OS=Cryptococcus neoformans var. grubii serotype A (strain H99 / ATCC 208821 / CBS 10515 / FGSC 9487) GN=CNAG_00417 PE=4 SV=1	CNAG_00417			3	9	4	4	10	17	6	10
	Nitric oxide dioxygenase OS=Cryptococcus neoformans var. grubii serotype A (strain H99 / ATCC 208821 / CBS 10515 / FGSC 9487) GN=CNAG_01464 PE=3 SV=1	CNAG_01464			1	1	11	5	10	15	16	10
	Fructose-bisphosphate aldolase 1 OS=Cryptococcus neoformans var. grubii serotype A (strain H99 / ATCC 208821 / CBS 10515 / FGSC 9487) GN=CNAG_06770 PE=4 SV=1	CNAG_06770			8	7	10	7	10	9	8	10
	Large subunit ribosomal protein L24 OS=Cryptococcus neoformans var. grubii serotype A (strain H99 / ATCC 208821 / CBS 10515 / FGSC 9487) GN=CNAG_04021 PE=4 SV=1	CNAG_04021			6	8	9	9	6	9	6	10
	Large subunit ribosomal protein L11 OS=Cryptococcus neoformans var. grubii serotype A (strain H99 / ATCC 208821 / CBS 10515 / FGSC 9487) GN=CNAG_07839 PE=3 SV=1	CNAG_07839			6	8	7	6	7	7	5	6
	Small subunit ribosomal protein S22-A OS=Cryptococcus neoformans var. grubii serotype A (strain H99 / ATCC 208821 / CBS 10515 / FGSC 9487) GN=CNAG_01951 PE=3 SV=1	CNAG_01951			6	9	8	8	5	9	8	8
	Acetyl-CoA carboxylase/biotin carboxylase OS=Cryptococcus neoformans var. grubii serotype A (strain H99 / ATCC 208821 / CBS 10515 / FGSC 9487) GN=CNAG_05759 PE=4 SV=2	CNAG_05759				9	1	2	8	31	4	9
	Uncharacterized protein OS=Cryptococcus neoformans var. grubii serotype A (strain H99 / ATCC 208821 / CBS 10515 / FGSC 9487) GN=CNAG_06866 PE=4 SV=1	CNAG_06866			3	5	4	4	6	6	6	6
	Fatty acid synthase subunit alpha, fungi type OS=Cryptococcus neoformans var. grubii serotype A (strain H99 / ATCC 208821 / CBS 10515 / FGSC 9487) GN=CNAG_02100 PE=4 SV=1	CNAG_02100			1	12	9	5	1	25	9	16
	Pyruvate decarboxylase OS=Cryptococcus neoformans var. grubii serotype A (strain H99 / ATCC 208821 / CBS 10515 / FGSC 9487) GN=CNAG_04659 PE=3 SV=1	CNAG_04659				4	6	4	13	21	12	12
	Small subunit ribosomal protein S13e OS=Cryptococcus neoformans var. grubii serotype A (strain H99 / ATCC 208821 / CBS 10515 / FGSC 9487) GN=CNAG_01153 PE=3 SV=1	CNAG_01153			4	6	4	3	4	7	3	6
	Small subunit ribosomal protein S14 OS=Cryptococcus neoformans var. grubii serotype A (strain H99 / ATCC 208821 / CBS 10515 / FGSC 9487) GN=CNAG_05904 PE=3 SV=1	CNAG_05904			7	10	7	11	9	10	10	9
	Cytochrome c oxidase subunit 5b OS=Cryptococcus neoformans var. grubii serotype A (strain H99 / ATCC 208821 / CBS 10515 / FGSC 9487) GN=CNAG_05132 PE=4 SV=1	CNAG_05132			3	5	5	5	4	5	5	5
	Large subunit ribosomal protein L23 OS=Cryptococcus neoformans var. grubii serotype A (strain H99 / ATCC 208821 / CBS 10515 / FGSC 9487) GN=CNAG_01976 PE=3 SV=1	CNAG_01976			3	6	4	3	4	7	6	6
	Large subunit ribosomal protein L31e OS=Cryptococcus neoformans var. grubii serotype A (strain H99 / ATCC 208821 / CBS 10515 / FGSC 9487) GN=CNAG_00703 PE=4 SV=1	CNAG_00703			5	6	5	4	4	4	3	5
	Acetyltransferase component of pyruvate dehydrogenase complex OS=Cryptococcus neoformans var. grubii serotype A (strain H99 / ATCC 208821 / CBS 10515 / FGSC 9487) GN=CNAG_01120 PE=3 SV=1	CNAG_01120			8	8	10	9	4	10	8	10
	Ribosomal protein L19 OS=Cryptococcus neoformans var. grubii serotype A (strain H99 / ATCC 208821 / CBS 10515 / FGSC 9487) GN=CNAG_04448 PE=3 SV=1	CNAG_04448			6	10	10	8	6	11	10	9
	Large subunit ribosomal protein L18-A OS=Cryptococcus neoformans var. grubii serotype A (strain H99 / ATCC 208821 / CBS 10515 / FGSC 9487) GN=CNAG_01224 PE=4 SV=1	CNAG_01224			5	6	7	9	7	6	6	6
	NAD-specific glutamate dehydrogenase OS=Cryptococcus neoformans var. grubii serotype A (strain H99 / ATCC 208821 / CBS 10515 / FGSC 9487) GN=CNAG_00879 PE=3 SV=1	CNAG_00879				5	1	2	6	26	8	17
	Heat shock protein OS=Cryptococcus neoformans var. grubii serotype A (strain H99 / ATCC 208821 / CBS 10515 / FGSC 9487) GN=CNAG_07347 PE=3 SV=1	CNAG_07347			2	14	5	8	9	18	5	9
	Large subunit ribosomal protein L28e OS=Cryptococcus neoformans var. grubii serotype A (strain H99 / ATCC 208821 / CBS 10515 / FGSC 9487) GN=CNAG_04068 PE=4 SV=1	CNAG_04068			6	8	9	10	7	9	8	8
	Uncharacterized protein OS=Cryptococcus neoformans var. grubii serotype A (strain H99 / ATCC 208821 / CBS 10515 / FGSC 9487) GN=CNAG_04443 PE=4 SV=2	CNAG_04443			6	5	7	4	10	15	7	10
	Uncharacterized protein OS=Cryptococcus neoformans var. grubii serotype A (strain H99 / ATCC 208821 / CBS 10515 / FGSC 9487) GN=CNAG_06404 PE=4 SV=1	CNAG_06404			4	5	6	7	6	6	5	6
	Protein disulfide-isomerase OS=Cryptococcus neoformans var. grubii serotype A (strain H99 / ATCC 208821 / CBS 10515 / FGSC 9487) GN=CNAG_00072 PE=3 SV=2	CNAG_00072			8	7	7	6	11	16	9	7
	Dihydrolipoyl dehydrogenase OS=Cryptococcus neoformans var. grubii serotype A (strain H99 / ATCC 208821 / CBS 10515 / FGSC 9487) GN=CNAG_07004 PE=3 SV=1	CNAG_07004			8	4	7	10	10	10	6	8
	Small subunit ribosomal protein S7e OS=Cryptococcus neoformans var. grubii serotype A (strain H99 / ATCC 208821 / CBS 10515 / FGSC 9487) GN=CNAG_04445 PE=4 SV=1	CNAG_04445			9	12	10	8	6	15	8	11
	S-(hydroxymethyl)glutathione dehydrogenase OS=Cryptococcus neoformans var. grubii serotype A (strain H99 / ATCC 208821 / CBS 10515 / FGSC 9487) GN=CNAG_06168 PE=3 SV=1	CNAG_06168			8	9	10	9	9	10	8	11
	Uncharacterized protein OS=Cryptococcus neoformans var. grubii serotype A (strain H99 / ATCC 208821 / CBS 10515 / FGSC 9487) GN=CNAG_06113 PE=4 SV=1	CNAG_06113			8	11	9	11	6	11	10	10
	Sulfate adenylyltransferase OS=Cryptococcus neoformans var. grubii serotype A (strain H99 / ATCC 208821 / CBS 10515 / FGSC 9487) GN=MET3 PE=2 SV=1	MET3			4	13	9	3	8	13	8	12
	Polyubiquitin OS=Cryptococcus neoformans var. grubii serotype A (strain H99 / ATCC 208821 / CBS 10515 / FGSC 9487) GN=CNAG_00370 PE=4 SV=1	CNAG_00370			2	4	2	4	1	5	3	5
	Large subunit ribosomal protein L22 OS=Cryptococcus neoformans var. grubii serotype A (strain H99 / ATCC 208821 / CBS 10515 / FGSC 9487) GN=CNAG_06447 PE=3 SV=1	CNAG_06447			5	7	6	6	5	8	6	7
	Asparagine-tRNA ligase OS=Cryptococcus neoformans var. grubii serotype A (strain H99 / ATCC 208821 / CBS 10515 / FGSC 9487) GN=CNAG_02418 PE=4 SV=1	CNAG_02418			6	6	10	5	7	11	8	10
	Small subunit ribosomal protein S17 OS=Cryptococcus neoformans var. grubii serotype A (strain H99 / ATCC 208821 / CBS 10515 / FGSC 9487) GN=CNAG_01170 PE=3 SV=1	CNAG_01170			6	8	7	8	7	11	9	8
	Dethiobiotin synthase OS=Cryptococcus neoformans var. grubii serotype A (strain H99 / ATCC 208821 / CBS 10515 / FGSC 9487) GN=CNAG_06739 PE=4 SV=1	CNAG_06739			9	8	9	5	11	13	9	9
	Uncharacterized protein OS=Cryptococcus neoformans var. grubii serotype A (strain H99 / ATCC 208821 / CBS 10515 / FGSC 9487) GN=CNAG_00848 PE=4 SV=2	CNAG_00848			2	1	17	12	9	8	6	5
	Succinate--CoA ligase [ADP-forming] subunit beta, mitochondrial OS=Cryptococcus neoformans var. grubii serotype A (strain H99 / ATCC 208821 / CBS 10515 / FGSC 9487) GN=CNAG_00747 PE=3 SV=1	CNAG_00747			3	5	7	5	8	11	9	6
	Large subunit ribosomal protein L24e OS=Cryptococcus neoformans var. grubii serotype A (strain H99 / ATCC 208821 / CBS 10515 / FGSC 9487) GN=CNAG_03283 PE=4 SV=1	CNAG_03283			4	8	7	6	7	7	5	4
	40S ribosomal protein S8 OS=Cryptococcus neoformans var. grubii serotype A (strain H99 / ATCC 208821 / CBS 10515 / FGSC 9487) GN=CNAG_03198 PE=3 SV=1	CNAG_03198			6	8	6	5	5	9	6	9
	Methionine-R-sulfoxide reductase OS=Cryptococcus neoformans var. grubii serotype A (strain H99 / ATCC 208821 / CBS 10515 / FGSC 9487) GN=CNAG_04017 PE=4 SV=2	CNAG_04017			6	4	6	6	5	7	4	6
	Uncharacterized protein OS=Cryptococcus neoformans var. grubii serotype A (strain H99 / ATCC 208821 / CBS 10515 / FGSC 9487) GN=CNAG_00520 PE=1 SV=1	CNAG_00520			9	9	8	8	5	9	6	9
	Isocitrate dehydrogenase [NADP] OS=Cryptococcus neoformans var. grubii serotype A (strain H99 / ATCC 208821 / CBS 10515 / FGSC 9487) GN=CNAG_03920 PE=3 SV=2	CNAG_03920			7	6	5	4	3	11	4	12
	Copper chaperone OS=Cryptococcus neoformans var. grubii serotype A (strain H99 / ATCC 208821 / CBS 10515 / FGSC 9487) GN=CNAG_02292 PE=4 SV=2	CNAG_02292			5	3	4	3	8	8	8	9
	Homocitrate synthase, mitochondrial OS=Cryptococcus neoformans var. grubii serotype A (strain H99 / ATCC 208821 / CBS 10515 / FGSC 9487) GN=CNAG_00992 PE=3 SV=1	CNAG_00992			2	9	1	1	11	17	7	8
	Large subunit ribosomal protein L27Ae OS=Cryptococcus neoformans var. grubii serotype A (strain H99 / ATCC 208821 / CBS 10515 / FGSC 9487) GN=CNAG_03747 PE=3 SV=1	CNAG_03747			6	6	7	5	3	6	5	4
	Small subunit ribosomal protein S29 OS=Cryptococcus neoformans var. grubii serotype A (strain H99 / ATCC 208821 / CBS 10515 / FGSC 9487) GN=CNAG_02811 PE=4 SV=2	CNAG_02811				5	3	3	3	4	4	3
	Cytochrome c oxidase subunit OS=Cryptococcus neoformans var. grubii serotype A (strain H99 / ATCC 208821 / CBS 10515 / FGSC 9487) GN=CNAG_05839 PE=3 SV=2	CNAG_05839			4	7	6	7	3	5	5	5
	Pre-mRNA-processing factor 19 OS=Cryptococcus neoformans var. grubii serotype A (strain H99 / ATCC 208821 / CBS 10515 / FGSC 9487) GN=CNAG_01733 PE=4 SV=1	CNAG_01733			5	7	3	3	9	13	8	12
	40S ribosomal protein S26 OS=Cryptococcus neoformans var. grubii serotype A (strain H99 / ATCC 208821 / CBS 10515 / FGSC 9487) GN=CNAG_05525 PE=3 SV=1	CNAG_05525			2	5	4	4	4	5	5	5
	Large subunit ribosomal protein L23 OS=Cryptococcus neoformans var. grubii serotype A (strain H99 / ATCC 208821 / CBS 10515 / FGSC 9487) GN=CNAG_03053 PE=3 SV=1	CNAG_03053			4	6	4	2	5	8	7	6
	Mitochondrial-processing peptidase subunit beta OS=Cryptococcus neoformans var. grubii serotype A (strain H99 / ATCC 208821 / CBS 10515 / FGSC 9487) GN=CNAG_03507 PE=3 SV=2	CNAG_03507			2	9	9	8	6	14	7	8
	Uncharacterized protein OS=Cryptococcus neoformans var. grubii serotype A (strain H99 / ATCC 208821 / CBS 10515 / FGSC 9487) GN=CNAG_06169 PE=3 SV=1	CNAG_06169			1		6		12	17	13	11
	Uncharacterized protein OS=Cryptococcus neoformans var. grubii serotype A (strain H99 / ATCC 208821 / CBS 10515 / FGSC 9487) GN=CNAG_06578 PE=4 SV=1	CNAG_06578			6	6	6	5	6	6	5	6
	Tubulin alpha chain OS=Cryptococcus neoformans var. grubii serotype A (strain H99 / ATCC 208821 / CBS 10515 / FGSC 9487) GN=CNAG_03787 PE=3 SV=1	CNAG_03787			1	8	2	4	8	18	4	8
	GTP-binding nuclear protein OS=Cryptococcus neoformans var. grubii serotype A (strain H99 / ATCC 208821 / CBS 10515 / FGSC 9487) GN=CNAG_02257 PE=3 SV=1	CNAG_02257			3	6	4	2	7	8	6	8
	Aldehyde dehydrogenase OS=Cryptococcus neoformans var. grubii serotype A (strain H99 / ATCC 208821 / CBS 10515 / FGSC 9487) GN=CNAG_02377 PE=3 SV=2	CNAG_02377			6	8	6	3	6	9	3	7
	FK506-binding protein 1 OS=Cryptococcus neoformans var. grubii serotype A (strain H99 / ATCC 208821 / CBS 10515 / FGSC 9487) GN=FRR1 PE=3 SV=1	FRR1			4	4	5	5	5	7	5	6
	N-acetyl-gamma-glutamyl-phosphate reductase OS=Cryptococcus neoformans var. grubii serotype A (strain H99 / ATCC 208821 / CBS 10515 / FGSC 9487) GN=CNAG_05753 PE=4 SV=1	CNAG_05753			1	5	7	2	10	15	9	11
	ATP-dependent RNA helicase eIF4A OS=Cryptococcus neoformans var. grubii serotype A (strain H99 / ATCC 208821 / CBS 10515 / FGSC 9487) GN=CNAG_00785 PE=4 SV=1	CNAG_00785			3	9	5	4	9	12	6	8
	Glycogen [starch] synthase OS=Cryptococcus neoformans var. grubii serotype A (strain H99 / ATCC 208821 / CBS 10515 / FGSC 9487) GN=CNAG_04621 PE=3 SV=2	CNAG_04621				3	2		12	16	5	11
	Large subunit ribosomal protein L27e OS=Cryptococcus neoformans var. grubii serotype A (strain H99 / ATCC 208821 / CBS 10515 / FGSC 9487) GN=CNAG_00779 PE=4 SV=1	CNAG_00779			3	5	4	4	4	6	5	8
	Xaa-Pro dipeptidase OS=Cryptococcus neoformans var. grubii serotype A (strain H99 / ATCC 208821 / CBS 10515 / FGSC 9487) GN=CNAG_02327 PE=3 SV=1	CNAG_02327			5	7	7	3	7	9	7	8
	Large subunit ribosomal protein L34e OS=Cryptococcus neoformans var. grubii serotype A (strain H99 / ATCC 208821 / CBS 10515 / FGSC 9487) GN=CNAG_00821 PE=3 SV=1	CNAG_00821			6	5	7	5	6	6	7	5
	Transaldolase OS=Cryptococcus neoformans var. grubii serotype A (strain H99 / ATCC 208821 / CBS 10515 / FGSC 9487) GN=CNAG_01984 PE=3 SV=1	CNAG_01984			6	6	9	8	5	7	6	6
	Chaperone regulator OS=Cryptococcus neoformans var. grubii serotype A (strain H99 / ATCC 208821 / CBS 10515 / FGSC 9487) GN=CNAG_03944 PE=3 SV=1	CNAG_03944			1	9	6	5	8	10	7	9
	Pirin OS=Cryptococcus neoformans var. grubii serotype A (strain H99 / ATCC 208821 / CBS 10515 / FGSC 9487) GN=CNAG_02690 PE=3 SV=2	CNAG_02690			4	5	4	4	9	10	9	9
	60S ribosomal protein L36 OS=Cryptococcus neoformans var. grubii serotype A (strain H99 / ATCC 208821 / CBS 10515 / FGSC 9487) GN=CNAG_03510 PE=3 SV=1	CNAG_03510			4	6	4	4	5	6	4	5
	Large subunit ribosomal protein L33-b OS=Cryptococcus neoformans var. grubii serotype A (strain H99 / ATCC 208821 / CBS 10515 / FGSC 9487) GN=CNAG_05800 PE=4 SV=1	CNAG_05800			3	5	5	4	3	6	3	4
	Small subunit ribosomal protein S25e OS=Cryptococcus neoformans var. grubii serotype A (strain H99 / ATCC 208821 / CBS 10515 / FGSC 9487) GN=CNAG_02359 PE=4 SV=1	CNAG_02359			5	8	6	5	4	10	5	9
	Large subunit ribosomal protein L12 OS=Cryptococcus neoformans var. grubii serotype A (strain H99 / ATCC 208821 / CBS 10515 / FGSC 9487) GN=CNAG_01480 PE=3 SV=1	CNAG_01480			5	6	5	5	5	5	5	5
	Polyadenylate-binding protein OS=Cryptococcus neoformans var. grubii serotype A (strain H99 / ATCC 208821 / CBS 10515 / FGSC 9487) GN=CNAG_04441 PE=3 SV=1	CNAG_04441			1	7	6	5	6	12	4	6
	Urease OS=Cryptococcus neoformans var. grubii serotype A (strain H99 / ATCC 208821 / CBS 10515 / FGSC 9487) GN=URE1 PE=3 SV=3	URE1			5	4	5	1	6	7	6	4
	Aldehyde dehydrogenase (NAD ) OS=Cryptococcus neoformans var. grubii serotype A (strain H99 / ATCC 208821 / CBS 10515 / FGSC 9487) GN=CNAG_06628 PE=3 SV=1	CNAG_06628				1			10	16	11	17
	Small subunit ribosomal protein S20 OS=Cryptococcus neoformans var. grubii serotype A (strain H99 / ATCC 208821 / CBS 10515 / FGSC 9487) GN=CNAG_01628 PE=3 SV=1	CNAG_01628			2	2	4	5	3	4	4	4
	Uncharacterized protein OS=Cryptococcus neoformans var. grubii serotype A (strain H99 / ATCC 208821 / CBS 10515 / FGSC 9487) GN=CNAG_05449 PE=4 SV=2	CNAG_05449			2	4	5	4	4	5	5	5
	Adenylate kinase OS=Cryptococcus neoformans var. grubii serotype A (strain H99 / ATCC 208821 / CBS 10515 / FGSC 9487) GN=ADK1 PE=3 SV=1	ADK1			2	8	4	3	5	11	6	8
	Nonsense-mediated mRNA decay protein 3 OS=Cryptococcus neoformans var. grubii serotype A (strain H99 / ATCC 208821 / CBS 10515 / FGSC 9487) GN=CNAG_02672 PE=4 SV=1	CNAG_02672			4	6	3	2	4	8	5	6
	Phosphoserine transaminase OS=Cryptococcus neoformans var. grubii serotype A (strain H99 / ATCC 208821 / CBS 10515 / FGSC 9487) GN=CNAG_05398 PE=3 SV=1	CNAG_05398			4	11	2	6	6	11	5	4
	Large subunit acidic ribosomal protein P2 OS=Cryptococcus neoformans var. grubii serotype A (strain H99 / ATCC 208821 / CBS 10515 / FGSC 9487) GN=CNAG_05762 PE=3 SV=1	CNAG_05762			2	5	6	5	7	7	6	6
	Ribose-phosphate pyrophosphokinase OS=Cryptococcus neoformans var. grubii serotype A (strain H99 / ATCC 208821 / CBS 10515 / FGSC 9487) GN=CNAG_05365 PE=4 SV=1	CNAG_05365			2	4	4		7	9	9	10
	Phosphoketolase OS=Cryptococcus neoformans var. grubii serotype A (strain H99 / ATCC 208821 / CBS 10515 / FGSC 9487) GN=CNAG_02230 PE=4 SV=2	CNAG_02230			4	5	5	2	4	10	7	7
	Ubiquinol-cytochrome c reductase core subunit 2 OS=Cryptococcus neoformans var. grubii serotype A (strain H99 / ATCC 208821 / CBS 10515 / FGSC 9487) GN=CNAG_05179 PE=4 SV=1	CNAG_05179			1	9	3	2	10	12	5	7
	S-adenosylmethionine synthase OS=Cryptococcus neoformans var. grubii serotype A (strain H99 / ATCC 208821 / CBS 10515 / FGSC 9487) GN=CNAG_00418 PE=3 SV=1	CNAG_00418			1	6	5	5	6	8	8	7
	Hsp71-like protein OS=Cryptococcus neoformans var. grubii serotype A (strain H99 / ATCC 208821 / CBS 10515 / FGSC 9487) GN=CNAG_01404 PE=3 SV=1	CNAG_01404				6	2	2	6	18	6	8
	Uncharacterized protein OS=Cryptococcus neoformans var. grubii serotype A (strain H99 / ATCC 208821 / CBS 10515 / FGSC 9487) GN=CNAG_04327 PE=4 SV=1	CNAG_04327				4		1	1	22	2	7
	Large subunit ribosomal protein L29 OS=Cryptococcus neoformans var. grubii serotype A (strain H99 / ATCC 208821 / CBS 10515 / FGSC 9487) GN=CNAG_00771 PE=3 SV=1	CNAG_00771			3	4	4	4	3	4	4	4
	Fe-S cluster assembly protein DRE2 OS=Cryptococcus neoformans var. grubii serotype A (strain H99 / ATCC 208821 / CBS 10515 / FGSC 9487) GN=DRE2 PE=3 SV=1	DRE2			6	9	8	5	4	8	6	6
	Thioredoxin OS=Cryptococcus neoformans var. grubii serotype A (strain H99 / ATCC 208821 / CBS 10515 / FGSC 9487) GN=CNAG_01607 PE=3 SV=1	CNAG_01607			7	6	7	6	6	7	6	6
	Large subunit ribosomal protein L22e OS=Cryptococcus neoformans var. grubii serotype A (strain H99 / ATCC 208821 / CBS 10515 / FGSC 9487) GN=CNAG_06811 PE=4 SV=1	CNAG_06811			4	6	8	5	3	6	6	5
	Glycine-tRNA ligase OS=Cryptococcus neoformans var. grubii serotype A (strain H99 / ATCC 208821 / CBS 10515 / FGSC 9487) GN=CNAG_05900 PE=4 SV=2	CNAG_05900			1	4	5	1	4	13	8	8
	UDP-glucose 4-epimerase OS=Cryptococcus neoformans var. grubii serotype A (strain H99 / ATCC 208821 / CBS 10515 / FGSC 9487) GN=CNAG_00697 PE=3 SV=1	CNAG_00697			1	7	3	1	8	10	12	11
	Allergen OS=Cryptococcus neoformans var. grubii serotype A (strain H99 / ATCC 208821 / CBS 10515 / FGSC 9487) GN=CNAG_06220 PE=4 SV=1	CNAG_06220			1	1	3	2	5	5	5	5
	Small subunit ribosomal protein S19e OS=Cryptococcus neoformans var. grubii serotype A (strain H99 / ATCC 208821 / CBS 10515 / FGSC 9487) GN=CNAG_03000 PE=4 SV=1	CNAG_03000			6	8	7	7	6	8	5	6
	Elongation factor 1-beta OS=Cryptococcus neoformans var. grubii serotype A (strain H99 / ATCC 208821 / CBS 10515 / FGSC 9487) GN=CNAG_02714 PE=3 SV=1	CNAG_02714			3	5	4	4	5	7	4	4
	Glutamate carboxypeptidase OS=Cryptococcus neoformans var. grubii serotype A (strain H99 / ATCC 208821 / CBS 10515 / FGSC 9487) GN=CNAG_00176 PE=4 SV=1	CNAG_00176				6	2	2	4	11	3	6
	Ribulose-phosphate 3-epimerase OS=Cryptococcus neoformans var. grubii serotype A (strain H99 / ATCC 208821 / CBS 10515 / FGSC 9487) GN=CNAG_00684 PE=3 SV=1	CNAG_00684			6	6	6	5	6	6	5	5
	Glutamine-fructose-6-phosphate transaminase (Isomerizing) OS=Cryptococcus neoformans var. grubii serotype A (strain H99 / ATCC 208821 / CBS 10515 / FGSC 9487) GN=CNAG_01164 PE=4 SV=1	CNAG_01164				5	2		4	12	4	9
	6-phosphogluconate dehydrogenase, decarboxylating OS=Cryptococcus neoformans var. grubii serotype A (strain H99 / ATCC 208821 / CBS 10515 / FGSC 9487) GN=CNAG_07561 PE=3 SV=1	CNAG_07561			2	7	11	4	1	9	4	3
	Carbamoyl-phosphate synthase arginine-specific large chain OS=Cryptococcus neoformans var. grubii serotype A (strain H99 / ATCC 208821 / CBS 10515 / FGSC 9487) GN=CNAG_06112 PE=4 SV=1	CNAG_06112	TRUE			6		2	5	17	2	4
	Cytosine deaminase OS=Cryptococcus neoformans var. grubii serotype A (strain H99 / ATCC 208821 / CBS 10515 / FGSC 9487) GN=CNAG_00613 PE=4 SV=1	CNAG_00613			5	4	4	3	7	6	4	4
	Sulfite reductase (NADPH) hemoprotein, beta-component OS=Cryptococcus neoformans var. grubii serotype A (strain H99 / ATCC 208821 / CBS 10515 / FGSC 9487) GN=CNAG_05070 PE=3 SV=2	CNAG_05070				3			8	16	3	7
	Glycerol-3-phosphate dehydrogenase [NAD(+)] OS=Cryptococcus neoformans var. grubii serotype A (strain H99 / ATCC 208821 / CBS 10515 / FGSC 9487) GN=CNAG_01745 PE=3 SV=1	CNAG_01745			1	5	4	4	6	9	5	8
	Uncharacterized protein OS=Cryptococcus neoformans var. grubii serotype A (strain H99 / ATCC 208821 / CBS 10515 / FGSC 9487) GN=CNAG_02335 PE=4 SV=1	CNAG_02335				3	1		2	13	4	7
	Tubulin beta chain OS=Cryptococcus neoformans var. grubii serotype A (strain H99 / ATCC 208821 / CBS 10515 / FGSC 9487) GN=CNAG_01840 PE=3 SV=2	CNAG_01840	TRUE		1	3	1	4	11	14	7	9
	Phosphoglycerate kinase OS=Cryptococcus neoformans var. grubii serotype A (strain H99 / ATCC 208821 / CBS 10515 / FGSC 9487) GN=CNAG_03358 PE=3 SV=1	CNAG_03358				7	7	4	2	11	1	6
	ATP synthase subunit gamma OS=Cryptococcus neoformans var. grubii serotype A (strain H99 / ATCC 208821 / CBS 10515 / FGSC 9487) GN=CNAG_02485 PE=3 SV=1	CNAG_02485			3	6	6	4	4	7	4	6
	Glycerol-3-phosphate dehydrogenase [NAD(+)] OS=Cryptococcus neoformans var. grubii serotype A (strain H99 / ATCC 208821 / CBS 10515 / FGSC 9487) GN=CNAG_00121 PE=3 SV=1	CNAG_00121			2	4	1	3	3	8	4	8
	Hsp72-like protein OS=Cryptococcus neoformans var. grubii serotype A (strain H99 / ATCC 208821 / CBS 10515 / FGSC 9487) GN=CNAG_01750 PE=3 SV=1	CNAG_01750	TRUE		3	3	2	4	4	6	4	5
	Uncharacterized protein OS=Cryptococcus neoformans var. grubii serotype A (strain H99 / ATCC 208821 / CBS 10515 / FGSC 9487) GN=CNAG_02701 PE=4 SV=2	CNAG_02701			2	11	6	7	3	6	1	5
	Alcohol dehydrogenase (NADP ) OS=Cryptococcus neoformans var. grubii serotype A (strain H99 / ATCC 208821 / CBS 10515 / FGSC 9487) GN=CNAG_01896 PE=4 SV=1	CNAG_01896			4	2	8	5	1	4	1	1
	Obg-like ATPase 1 OS=Cryptococcus neoformans var. grubii serotype A (strain H99 / ATCC 208821 / CBS 10515 / FGSC 9487) GN=CNAG_02880 PE=3 SV=1	CNAG_02880				5		1	10	13	4	6
	Cleavage and polyadenylation specificity factor subunit 4 OS=Cryptococcus neoformans var. grubii serotype A (strain H99 / ATCC 208821 / CBS 10515 / FGSC 9487) GN=CNAG_01526 PE=4 SV=1	CNAG_01526			4	5	6	4	8	7	7	6
	Small subunit ribosomal protein S23 OS=Cryptococcus neoformans var. grubii serotype A (strain H99 / ATCC 208821 / CBS 10515 / FGSC 9487) GN=CNAG_03127 PE=3 SV=1	CNAG_03127			2	5	4	5	3	4	3	4
	Small subunit ribosomal protein S10e OS=Cryptococcus neoformans var. grubii serotype A (strain H99 / ATCC 208821 / CBS 10515 / FGSC 9487) GN=CNAG_05814 PE=4 SV=1	CNAG_05814			4	6	3	4	4	6	3	5
	Large subunit ribosomal protein L5e OS=Cryptococcus neoformans var. grubii serotype A (strain H99 / ATCC 208821 / CBS 10515 / FGSC 9487) GN=CNAG_02928 PE=3 SV=1	CNAG_02928				4	8	1	3	4	3	4
	Glutaredoxin OS=Cryptococcus neoformans var. grubii serotype A (strain H99 / ATCC 208821 / CBS 10515 / FGSC 9487) GN=CNAG_03985 PE=3 SV=1	CNAG_03985			5	6	5	6	5	8	5	6
	Myo-inositol-1-phosphate synthase OS=Cryptococcus neoformans var. grubii serotype A (strain H99 / ATCC 208821 / CBS 10515 / FGSC 9487) GN=CNAG_01539 PE=4 SV=1	CNAG_01539			2	4	5	4	2	7	4	4
	F-type H-transporting ATPase subunit B OS=Cryptococcus neoformans var. grubii serotype A (strain H99 / ATCC 208821 / CBS 10515 / FGSC 9487) GN=CNAG_01586 PE=4 SV=1	CNAG_01586				8	4	3	4	10	5	8
	Small subunit ribosomal protein S24e OS=Cryptococcus neoformans var. grubii serotype A (strain H99 / ATCC 208821 / CBS 10515 / FGSC 9487) GN=CNAG_01332 PE=3 SV=1	CNAG_01332			3	5	5	3	3	5	4	4
	Histone H4 OS=Cryptococcus neoformans var. grubii serotype A (strain H99 / ATCC 208821 / CBS 10515 / FGSC 9487) GN=CNAG_01648 PE=3 SV=1	CNAG_01648			4	5	3	3	5	9	4	7
	Phosphatase OS=Cryptococcus neoformans var. grubii serotype A (strain H99 / ATCC 208821 / CBS 10515 / FGSC 9487) GN=CNAG_01744 PE=4 SV=1	CNAG_01744			2	6	4	4	1	6	3	6
	NADH dehydrogenase (Quinone), G subunit OS=Cryptococcus neoformans var. grubii serotype A (strain H99 / ATCC 208821 / CBS 10515 / FGSC 9487) GN=CNAG_03629 PE=3 SV=1	CNAG_03629			1	3	5	3	1	7	2	2
	6-phosphogluconolactonase OS=Cryptococcus neoformans var. grubii serotype A (strain H99 / ATCC 208821 / CBS 10515 / FGSC 9487) GN=CNAG_02133 PE=4 SV=1	CNAG_02133			1	6	1	5	6	9	5	6
	Elongation factor Tu OS=Cryptococcus neoformans var. grubii serotype A (strain H99 / ATCC 208821 / CBS 10515 / FGSC 9487) GN=CNAG_03263 PE=3 SV=1	CNAG_03263				6	2		6	12	5	6
	Glucose and ribitol dehydrogenase OS=Cryptococcus neoformans var. grubii serotype A (strain H99 / ATCC 208821 / CBS 10515 / FGSC 9487) GN=CNAG_00984 PE=4 SV=1	CNAG_00984				2	2	1	4	10	7	10
	ATP-dependent RNA helicase SUB2 OS=Cryptococcus neoformans var. grubii serotype A (strain H99 / ATCC 208821 / CBS 10515 / FGSC 9487) GN=CNAG_00741 PE=4 SV=1	CNAG_00741				4	2	2	6	11	3	6
	Cytoplasmic protein OS=Cryptococcus neoformans var. grubii serotype A (strain H99 / ATCC 208821 / CBS 10515 / FGSC 9487) GN=CNAG_02943 PE=4 SV=2	CNAG_02943				3	3	3	5	11	4	6
	Isocitrate dehydrogenase [NAD] subunit, mitochondrial OS=Cryptococcus neoformans var. grubii serotype A (strain H99 / ATCC 208821 / CBS 10515 / FGSC 9487) GN=CNAG_07363 PE=3 SV=1	CNAG_07363				7	3	2	4	8	6	6
	Acetylornithine aminotransferase OS=Cryptococcus neoformans var. grubii serotype A (strain H99 / ATCC 208821 / CBS 10515 / FGSC 9487) GN=CNAG_00622 PE=3 SV=1	CNAG_00622			3	4	6	3	5	8	6	6
	60S acidic ribosomal protein P0 OS=Cryptococcus neoformans var. grubii serotype A (strain H99 / ATCC 208821 / CBS 10515 / FGSC 9487) GN=CNAG_03577 PE=3 SV=1	CNAG_03577			3	4	3	3	5	4	3	4
	Large subunit ribosomal protein L37a OS=Cryptococcus neoformans var. grubii serotype A (strain H99 / ATCC 208821 / CBS 10515 / FGSC 9487) GN=CNAG_04011 PE=3 SV=1	CNAG_04011			2	4	3	5	3	4	3	3
	D-lactate dehydrogenase OS=Cryptococcus neoformans var. grubii serotype A (strain H99 / ATCC 208821 / CBS 10515 / FGSC 9487) GN=CNAG_02664 PE=4 SV=1	CNAG_02664			2	5	1	2	1	5	1	5
	CTP synthase OS=Cryptococcus neoformans var. grubii serotype A (strain H99 / ATCC 208821 / CBS 10515 / FGSC 9487) GN=CNAG_07502 PE=3 SV=1	CNAG_07502			2	2	1	1	5	6	5	7
	T-complex protein 1 subunit theta OS=Cryptococcus neoformans var. grubii serotype A (strain H99 / ATCC 208821 / CBS 10515 / FGSC 9487) GN=CNAG_02736 PE=3 SV=1	CNAG_02736				6	2	1	5	11	3	5
	Transketolase OS=Cryptococcus neoformans var. grubii serotype A (strain H99 / ATCC 208821 / CBS 10515 / FGSC 9487) GN=CNAG_03040 PE=4 SV=2	CNAG_03040				1	5	1	3	7	4	4
	Phosphoribosylamine-glycine ligase OS=Cryptococcus neoformans var. grubii serotype A (strain H99 / ATCC 208821 / CBS 10515 / FGSC 9487) GN=CNAG_06314 PE=3 SV=1	CNAG_06314				5	2		3	6	5	8
	Trehalose-6-phosphate phosphatase OS=Cryptococcus neoformans var. grubii serotype A (strain H99 / ATCC 208821 / CBS 10515 / FGSC 9487) GN=TPS2 PE=1 SV=1	TPS2				6	1	2	4	13	1	6
	ATP-binding cassette, subfamily F, member 2 OS=Cryptococcus neoformans var. grubii serotype A (strain H99 / ATCC 208821 / CBS 10515 / FGSC 9487) GN=CNAG_00891 PE=4 SV=1	CNAG_00891				5			3	13	2	7
	Porphobilinogen deaminase OS=Cryptococcus neoformans var. grubii serotype A (strain H99 / ATCC 208821 / CBS 10515 / FGSC 9487) GN=CNAG_01721 PE=4 SV=1	CNAG_01721			3	2	2	2	3	6	4	6
	Alcohol dehydrogenase, propanol-preferring OS=Cryptococcus neoformans var. grubii serotype A (strain H99 / ATCC 208821 / CBS 10515 / FGSC 9487) GN=CNAG_07745 PE=4 SV=2	CNAG_07745	TRUE				9	1	3	7	7	6
	Coatomer subunit alpha OS=Cryptococcus neoformans var. grubii serotype A (strain H99 / ATCC 208821 / CBS 10515 / FGSC 9487) GN=CNAG_03554 PE=4 SV=1	CNAG_03554				2			2	16		2
	NADH dehydrogenase (Ubiquinone) Fe-S protein 6 OS=Cryptococcus neoformans var. grubii serotype A (strain H99 / ATCC 208821 / CBS 10515 / FGSC 9487) GN=CNAG_06138 PE=4 SV=2	CNAG_06138			3	5	2	5	3	4	3	2
	Cofilin OS=Cryptococcus neoformans var. grubii serotype A (strain H99 / ATCC 208821 / CBS 10515 / FGSC 9487) GN=CNAG_02991 PE=3 SV=1	CNAG_02991				5	3	1	3	5	1	5
	L-aminoadipate-semialdehyde dehydrogenase OS=Cryptococcus neoformans var. grubii serotype A (strain H99 / ATCC 208821 / CBS 10515 / FGSC 9487) GN=CNAG_03588 PE=4 SV=1	CNAG_03588				5	4		1	9	2	7
	Isocitrate dehydrogenase, NAD-dependent OS=Cryptococcus neoformans var. grubii serotype A (strain H99 / ATCC 208821 / CBS 10515 / FGSC 9487) GN=CNAG_07851 PE=4 SV=1	CNAG_07851			3	6	3	3	4	6	5	7
	Mannose-1-phosphate guanyltransferase OS=Cryptococcus neoformans var. grubii serotype A (strain H99 / ATCC 208821 / CBS 10515 / FGSC 9487) GN=CNAG_01813 PE=4 SV=2	CNAG_01813			2	4	4	1	6	7	5	8
	Dihydroxy-acid dehydratase OS=Cryptococcus neoformans var. grubii serotype A (strain H99 / ATCC 208821 / CBS 10515 / FGSC 9487) GN=CNAG_05497 PE=3 SV=1	CNAG_05497			1	2	3	1	4	6	2	2
	Oxidoreductase OS=Cryptococcus neoformans var. grubii serotype A (strain H99 / ATCC 208821 / CBS 10515 / FGSC 9487) GN=CNAG_01102 PE=4 SV=2	CNAG_01102					7	1	3	8	2	6
	Methionine-tRNA ligase OS=Cryptococcus neoformans var. grubii serotype A (strain H99 / ATCC 208821 / CBS 10515 / FGSC 9487) GN=CNAG_01305 PE=3 SV=2	CNAG_01305			2	2	2		2	4	1	7
	Inosine-5'-monophosphate dehydrogenase OS=Cryptococcus neoformans var. grubii serotype A (strain H99 / ATCC 208821 / CBS 10515 / FGSC 9487) GN=CNAG_00441 PE=3 SV=1	CNAG_00441			3	4	5	2	4	5	4	4
	Peptidyl-prolyl cis-trans isomerase OS=Cryptococcus neoformans var. grubii serotype A (strain H99 / ATCC 208821 / CBS 10515 / FGSC 9487) GN=CNAG_03621 PE=3 SV=1	CNAG_03621	TRUE		3	4	2	3	2	5	2	4
	Kynurenine aminotransferase OS=Cryptococcus neoformans var. grubii serotype A (strain H99 / ATCC 208821 / CBS 10515 / FGSC 9487) GN=CNAG_00026 PE=4 SV=2	CNAG_00026			2	5	3	4	4	7	4	5
	Argonaute OS=Cryptococcus neoformans var. grubii serotype A (strain H99 / ATCC 208821 / CBS 10515 / FGSC 9487) GN=CNAG_04609 PE=1 SV=2	CNAG_04609			1	6		1	5	11	2	3
	T-complex protein 1 subunit epsilon OS=Cryptococcus neoformans var. grubii serotype A (strain H99 / ATCC 208821 / CBS 10515 / FGSC 9487) GN=CNAG_00058 PE=3 SV=1	CNAG_00058				4	1	3	3	9	2	3
	Green fluorescent protein OS=Aequorea victoria GN=GFP PE=1 SV=1	GFP				5	4	2		8	5	7
	Homoisocitrate dehydrogenase OS=Cryptococcus neoformans var. grubii serotype A (strain H99 / ATCC 208821 / CBS 10515 / FGSC 9487) GN=CNAG_01264 PE=4 SV=1	CNAG_01264			1	5		3	6	9	2	6
	Cytochrome c oxidase subunit 2 OS=Cryptococcus neoformans var. grubii serotype A (strain H99 / ATCC 208821 / CBS 10515 / FGSC 9487) GN=COII PE=3 SV=1	COII			3	3	2	3	3	3	3	3
	ATP synthase F1, delta subunit OS=Cryptococcus neoformans var. grubii serotype A (strain H99 / ATCC 208821 / CBS 10515 / FGSC 9487) GN=CNAG_01204 PE=3 SV=1	CNAG_01204			2	5	3	2	3	8	2	6
	Asparagine synthase (Glutamine-hydrolyzing) OS=Cryptococcus neoformans var. grubii serotype A (strain H99 / ATCC 208821 / CBS 10515 / FGSC 9487) GN=CNAG_05425 PE=4 SV=1	CNAG_05425			1	5	3	1	2	6	2	3
	Uncharacterized protein OS=Cryptococcus neoformans var. grubii serotype A (strain H99 / ATCC 208821 / CBS 10515 / FGSC 9487) GN=CNAG_07558 PE=4 SV=1	CNAG_07558				5	1	3		5
	RAN protein binding protein OS=Cryptococcus neoformans var. grubii serotype A (strain H99 / ATCC 208821 / CBS 10515 / FGSC 9487) GN=CNAG_03722 PE=4 SV=2	CNAG_03722			1	3	2		2	6	1	4
	E3 ubiquitin-protein ligase OS=Cryptococcus neoformans var. grubii serotype A (strain H99 / ATCC 208821 / CBS 10515 / FGSC 9487) GN=CNAG_05355 PE=4 SV=2	CNAG_05355				1	2	1		7	2	9
	40S ribosomal protein S12 OS=Cryptococcus neoformans var. grubii serotype A (strain H99 / ATCC 208821 / CBS 10515 / FGSC 9487) GN=CNAG_02754 PE=3 SV=1	CNAG_02754			2	3	3	3	3	4	3	4
	Serine hydroxymethyltransferase OS=Cryptococcus neoformans var. grubii serotype A (strain H99 / ATCC 208821 / CBS 10515 / FGSC 9487) GN=CNAG_04601 PE=3 SV=1	CNAG_04601			2	2	5	2	1	2	2	1
	Uncharacterized protein OS=Cryptococcus neoformans var. grubii serotype A (strain H99 / ATCC 208821 / CBS 10515 / FGSC 9487) GN=CNAG_05556 PE=3 SV=1	CNAG_05556			3	3	4	3	3	3	3	2
	Dehydrogenase OS=Cryptococcus neoformans var. grubii serotype A (strain H99 / ATCC 208821 / CBS 10515 / FGSC 9487) GN=CNAG_01540 PE=4 SV=1	CNAG_01540				2	4	1	3	6	7	6
	Pentafunctional AROM polypeptide OS=Cryptococcus neoformans var. grubii serotype A (strain H99 / ATCC 208821 / CBS 10515 / FGSC 9487) GN=CNAG_03701 PE=3 SV=1	CNAG_03701				2			1	12	1	4
	Nuclear protein OS=Cryptococcus neoformans var. grubii serotype A (strain H99 / ATCC 208821 / CBS 10515 / FGSC 9487) GN=CNAG_02990 PE=4 SV=2	CNAG_02990			2	5	3	3	2	3	2	4
	Translation machinery-associated protein 22 OS=Cryptococcus neoformans var. grubii serotype A (strain H99 / ATCC 208821 / CBS 10515 / FGSC 9487) GN=CNAG_02482 PE=3 SV=1	CNAG_02482			2	3	3	3	6	6	3	7
	Large subunit ribosomal protein L32e OS=Cryptococcus neoformans var. grubii serotype A (strain H99 / ATCC 208821 / CBS 10515 / FGSC 9487) GN=CNAG_06222 PE=4 SV=1	CNAG_06222			2	4	4	1	2	5	3	3
	Copper chaperone OS=Cryptococcus neoformans var. grubii serotype A (strain H99 / ATCC 208821 / CBS 10515 / FGSC 9487) GN=CNAG_02434 PE=4 SV=1	CNAG_02434			2	3	1	2	3	3	2	3
	KH domain-containing protein OS=Cryptococcus neoformans var. grubii serotype A (strain H99 / ATCC 208821 / CBS 10515 / FGSC 9487) GN=CNAG_04716 PE=4 SV=1	CNAG_04716			4	3	3	2	4	7	4	5
	Glutathione peroxidase OS=Cryptococcus neoformans var. grubii serotype A (strain H99 / ATCC 208821 / CBS 10515 / FGSC 9487) GN=CNAG_06287 PE=3 SV=1	CNAG_06287			3	2	2	2	4	5	1	3
	Acetyl-CoA acyltransferase OS=Cryptococcus neoformans var. grubii serotype A (strain H99 / ATCC 208821 / CBS 10515 / FGSC 9487) GN=CNAG_00490 PE=3 SV=1	CNAG_00490							6	10	4	7
	Phenylalanine-tRNA ligase, beta subunit OS=Cryptococcus neoformans var. grubii serotype A (strain H99 / ATCC 208821 / CBS 10515 / FGSC 9487) GN=CNAG_02763 PE=4 SV=1	CNAG_02763			2	3	6	3	1	6	3	6
	Acetyl-CoA C-acetyltransferase OS=Cryptococcus neoformans var. grubii serotype A (strain H99 / ATCC 208821 / CBS 10515 / FGSC 9487) GN=CNAG_02918 PE=3 SV=1	CNAG_02918			2	6	4	4	6	8	3	4
	CORD and CS domain-containing protein OS=Cryptococcus neoformans var. grubii serotype A (strain H99 / ATCC 208821 / CBS 10515 / FGSC 9487) GN=CNAG_01553 PE=4 SV=1	CNAG_01553			2	2	2	1	5	8	4	5
	NADH dehydrogenase (Ubiquinone) 1 beta subcomplex 7 OS=Cryptococcus neoformans var. grubii serotype A (strain H99 / ATCC 208821 / CBS 10515 / FGSC 9487) GN=CNAG_02833 PE=4 SV=1	CNAG_02833			1	4	3	4	2	3	2	4
	Phenylalanine-tRNA ligase, alpha subunit OS=Cryptococcus neoformans var. grubii serotype A (strain H99 / ATCC 208821 / CBS 10515 / FGSC 9487) GN=CNAG_04800 PE=4 SV=1	CNAG_04800				1	2	1	2	2	2	3
	ADP-ribosylation factor OS=Cryptococcus neoformans var. grubii serotype A (strain H99 / ATCC 208821 / CBS 10515 / FGSC 9487) GN=CNAG_03251 PE=3 SV=1	CNAG_03251				4	1		5	9	5	6
	ATP-dependent RNA helicase DBP2-A OS=Cryptococcus neoformans var. grubii serotype A (strain H99 / ATCC 208821 / CBS 10515 / FGSC 9487) GN=CNAG_07676 PE=3 SV=2	CNAG_07676				3			4	13		5
	Protein arginine N-methyltransferase 1 OS=Cryptococcus neoformans var. grubii serotype A (strain H99 / ATCC 208821 / CBS 10515 / FGSC 9487) GN=CNAG_03863 PE=3 SV=2	CNAG_03863			2	4	1	2	4	5	3	4
	Pre-mRNA-splicing factor ini1 OS=Cryptococcus neoformans var. grubii serotype A (strain H99 / ATCC 208821 / CBS 10515 / FGSC 9487) GN=CNAG_05679 PE=4 SV=1	CNAG_05679			2	3	2	3	3	5	3	2
	Uncharacterized protein OS=Cryptococcus neoformans var. grubii serotype A (strain H99 / ATCC 208821 / CBS 10515 / FGSC 9487) GN=CNAG_00286 PE=4 SV=2	CNAG_00286			2	3	3		3	5	2	2
	Eukaryotic translation initiation factor 3 subunit A OS=Cryptococcus neoformans var. grubii serotype A (strain H99 / ATCC 208821 / CBS 10515 / FGSC 9487) GN=TIF32 PE=3 SV=1	TIF32				1			2	14		1
	Uncharacterized protein OS=Cryptococcus neoformans var. grubii serotype A (strain H99 / ATCC 208821 / CBS 10515 / FGSC 9487) GN=CNAG_04212 PE=4 SV=1	CNAG_04212			2	2	2	2	4	4	1	1
	Glutamate-tRNA ligase OS=Cryptococcus neoformans var. grubii serotype A (strain H99 / ATCC 208821 / CBS 10515 / FGSC 9487) GN=CNAG_05978 PE=3 SV=1	CNAG_05978				5			1	13	1	4
	40S ribosomal protein S30 OS=Cryptococcus neoformans var. grubii serotype A (strain H99 / ATCC 208821 / CBS 10515 / FGSC 9487) GN=CNAG_00819 PE=3 SV=1	CNAG_00819			3	4	3	5	3	3	3	4
	NAD(P)H:quinone oxidoreductase, type IV OS=Cryptococcus neoformans var. grubii serotype A (strain H99 / ATCC 208821 / CBS 10515 / FGSC 9487) GN=CNAG_03948 PE=4 SV=2	CNAG_03948			3	2	3	1	4	5	4	5
	Large subunit ribosomal protein L30e OS=Cryptococcus neoformans var. grubii serotype A (strain H99 / ATCC 208821 / CBS 10515 / FGSC 9487) GN=CNAG_00232 PE=4 SV=1	CNAG_00232			2	3	2	3	1	3	2	4
	Cytochrome c OS=Cryptococcus neoformans var. grubii serotype A (strain H99 / ATCC 208821 / CBS 10515 / FGSC 9487) GN=CNAG_00716 PE=3 SV=1	CNAG_00716			3	4	4	6		1	1	1
	T-complex protein 1 subunit beta OS=Cryptococcus neoformans var. grubii serotype A (strain H99 / ATCC 208821 / CBS 10515 / FGSC 9487) GN=CNAG_00447 PE=3 SV=1	CNAG_00447				6			3	10	1	4
	V-type proton ATPase catalytic subunit A OS=Cryptococcus neoformans var. grubii serotype A (strain H99 / ATCC 208821 / CBS 10515 / FGSC 9487) GN=CNAG_02326 PE=3 SV=2	CNAG_02326				2			5	15	1	3
	Alcohol dehydrogenase (NADP ) OS=Cryptococcus neoformans var. grubii serotype A (strain H99 / ATCC 208821 / CBS 10515 / FGSC 9487) GN=CNAG_02903 PE=3 SV=1	CNAG_02903			2	2	4	1	5	5	4	5
	NADH dehydrogenase OS=Cryptococcus neoformans var. grubii serotype A (strain H99 / ATCC 208821 / CBS 10515 / FGSC 9487) GN=CNAG_00788 PE=4 SV=2	CNAG_00788			1	4	4	1	3	4	1	3
	T-complex protein 1 subunit gamma OS=Cryptococcus neoformans var. grubii serotype A (strain H99 / ATCC 208821 / CBS 10515 / FGSC 9487) GN=CNAG_02710 PE=3 SV=1	CNAG_02710				3	1	1	3	8	1	5
	Mitochondrial intermembrane space import and assembly protein 40 OS=Cryptococcus neoformans var. grubii serotype A (strain H99 / ATCC 208821 / CBS 10515 / FGSC 9487) GN=CNAG_02106 PE=4 SV=1	CNAG_02106			5	4	4	3	3	5	3	4
	Glutamate decarboxylase OS=Cryptococcus neoformans var. grubii serotype A (strain H99 / ATCC 208821 / CBS 10515 / FGSC 9487) GN=CNAG_05260 PE=3 SV=1	CNAG_05260			2	3	5	4	4	4	3	5
	Glycerol kinase OS=Cryptococcus neoformans var. grubii serotype A (strain H99 / ATCC 208821 / CBS 10515 / FGSC 9487) GN=CNAG_01155 PE=3 SV=2	CNAG_01155			1	2	1	1	3	3	2	5
	Phospho-2-dehydro-3-deoxyheptonate aldolase OS=Cryptococcus neoformans var. grubii serotype A (strain H99 / ATCC 208821 / CBS 10515 / FGSC 9487) GN=CNAG_04951 PE=3 SV=1	CNAG_04951	TRUE		1	3	1			5	1	2
	Cysteine synthase OS=Cryptococcus neoformans var. grubii serotype A (strain H99 / ATCC 208821 / CBS 10515 / FGSC 9487) GN=CNAG_05028 PE=4 SV=1	CNAG_05028			1	3	2		2	6	2	4
	Uncharacterized protein OS=Cryptococcus neoformans var. grubii serotype A (strain H99 / ATCC 208821 / CBS 10515 / FGSC 9487) GN=CNAG_04737 PE=4 SV=2	CNAG_04737							3	12	4	2
	Small subunit ribosomal protein S28 OS=Cryptococcus neoformans var. grubii serotype A (strain H99 / ATCC 208821 / CBS 10515 / FGSC 9487) GN=CNAG_06847 PE=3 SV=1	CNAG_06847			3	2	3	3	3	3	3	3
	Peroxiredoxin 5, atypical 2-Cys peroxiredoxin OS=Cryptococcus neoformans var. grubii serotype A (strain H99 / ATCC 208821 / CBS 10515 / FGSC 9487) GN=CNAG_07032 PE=4 SV=1	CNAG_07032			2	3	3	1	4	3	2	4
	Cytochrome b-c1 complex subunit Rieske, mitochondrial OS=Cryptococcus neoformans var. grubii serotype A (strain H99 / ATCC 208821 / CBS 10515 / FGSC 9487) GN=CNAG_02315 PE=4 SV=1	CNAG_02315			1	4	5	2		5	1	2
	Coatomer subunit beta' OS=Cryptococcus neoformans var. grubii serotype A (strain H99 / ATCC 208821 / CBS 10515 / FGSC 9487) GN=CNAG_04074 PE=3 SV=1	CNAG_04074				5			2	12	1	4
	Uncharacterized protein OS=Cryptococcus neoformans var. grubii serotype A (strain H99 / ATCC 208821 / CBS 10515 / FGSC 9487) GN=CNAG_02952 PE=4 SV=1	CNAG_02952			3	3	3	1	3	3	2	3
	Sec14 cytosolic factor OS=Cryptococcus neoformans var. grubii serotype A (strain H99 / ATCC 208821 / CBS 10515 / FGSC 9487) GN=CNAG_03153 PE=4 SV=1	CNAG_03153			2	2	3	1	3	5	2	2
	Serine/threonine-protein phosphatase OS=Cryptococcus neoformans var. grubii serotype A (strain H99 / ATCC 208821 / CBS 10515 / FGSC 9487) GN=CNAG_02177 PE=3 SV=1	CNAG_02177			4	3	1	1	4	6	3	7
	Fructose-1,6-bisphosphatase I OS=Cryptococcus neoformans var. grubii serotype A (strain H99 / ATCC 208821 / CBS 10515 / FGSC 9487) GN=CNAG_00057 PE=3 SV=1	CNAG_00057				3	3	2	1	5	3	3
	Mannose-1-phosphate guanylyltransferase OS=Cryptococcus neoformans var. grubii serotype A (strain H99 / ATCC 208821 / CBS 10515 / FGSC 9487) GN=CNAG_03320 PE=4 SV=1	CNAG_03320				1			1	8	1	3
	Imidazoleglycerol phosphate synthase, cyclase subunit OS=Cryptococcus neoformans var. grubii serotype A (strain H99 / ATCC 208821 / CBS 10515 / FGSC 9487) GN=CNAG_00743 PE=3 SV=1	CNAG_00743				2		1		11		5
	Clustered mitochondria protein homolog OS=Cryptococcus neoformans var. grubii serotype A (strain H99 / ATCC 208821 / CBS 10515 / FGSC 9487) GN=CLU1 PE=3 SV=1	CLU1				1			1	11		3
	Enolase OS=Cryptococcus neoformans var. grubii serotype A (strain H99 / ATCC 208821 / CBS 10515 / FGSC 9487) GN=CNAG_03072 PE=3 SV=1	CNAG_03072			1	1	11	1	1	2	1	2
	Clathrin heavy chain OS=Cryptococcus neoformans var. grubii serotype A (strain H99 / ATCC 208821 / CBS 10515 / FGSC 9487) GN=CNAG_04904 PE=3 SV=1	CNAG_04904				2			3	15		2
	Aspartate-tRNA(Asn) ligase OS=Cryptococcus neoformans var. grubii serotype A (strain H99 / ATCC 208821 / CBS 10515 / FGSC 9487) GN=CNAG_07400 PE=3 SV=1	CNAG_07400			2	3	2	2	1	4	1	4
	Membrane fraction protein OS=Cryptococcus neoformans var. grubii serotype A (strain H99 / ATCC 208821 / CBS 10515 / FGSC 9487) GN=CNAG_05154 PE=4 SV=1	CNAG_05154			2	1	2	1	1	2	2	4
	MICOS complex subunit MIC60 OS=Cryptococcus neoformans var. grubii serotype A (strain H99 / ATCC 208821 / CBS 10515 / FGSC 9487) GN=CNAG_07810 PE=3 SV=1	CNAG_07810				4			2	12		3
	Uncharacterized protein OS=Cryptococcus neoformans var. grubii serotype A (strain H99 / ATCC 208821 / CBS 10515 / FGSC 9487) GN=CNAG_05001 PE=4 SV=1	CNAG_05001			2	4	3	3	3	5	2	5
	Zinc finger protein OS=Cryptococcus neoformans var. grubii serotype A (strain H99 / ATCC 208821 / CBS 10515 / FGSC 9487) GN=CNAG_06324 PE=4 SV=2	CNAG_06324			2	6	2	2	3	6	2	4
	GTP-binding protein ypt2 OS=Cryptococcus neoformans var. grubii serotype A (strain H99 / ATCC 208821 / CBS 10515 / FGSC 9487) GN=CNAG_02817 PE=4 SV=1	CNAG_02817	TRUE		1	1	3	2		4	1	2
	DNA-directed RNA polymerase subunit OS=Cryptococcus neoformans var. grubii serotype A (strain H99 / ATCC 208821 / CBS 10515 / FGSC 9487) GN=CNAG_05146 PE=3 SV=1	CNAG_05146			2	4	3	3	3	1	2	1
	Chlorophyll synthesis pathway protein BchC OS=Cryptococcus neoformans var. grubii serotype A (strain H99 / ATCC 208821 / CBS 10515 / FGSC 9487) GN=CNAG_00115 PE=3 SV=1	CNAG_00115			3	1	4	2	2	4	3	2
	Succinate--CoA ligase [ADP-forming] subunit alpha, mitochondrial OS=Cryptococcus neoformans var. grubii serotype A (strain H99 / ATCC 208821 / CBS 10515 / FGSC 9487) GN=CNAG_03375 PE=3 SV=1	CNAG_03375				2	3	3	2	4	1	3
	Ubiquitin-activating enzyme E1 OS=Cryptococcus neoformans var. grubii serotype A (strain H99 / ATCC 208821 / CBS 10515 / FGSC 9487) GN=CNAG_00136 PE=4 SV=1	CNAG_00136				5	1	3		8		4
	Solute carrier family 25 (Mitochondrial phosphate transporter), member 3 OS=Cryptococcus neoformans var. grubii serotype A (strain H99 / ATCC 208821 / CBS 10515 / FGSC 9487) GN=CNAG_03824 PE=3 SV=1	CNAG_03824				1			4	6	4	5
	Ribonucleoside-diphosphate reductase OS=Cryptococcus neoformans var. grubii serotype A (strain H99 / ATCC 208821 / CBS 10515 / FGSC 9487) GN=CNAG_02208 PE=3 SV=1	CNAG_02208							7	6	2	5
	Spermidine synthase OS=Cryptococcus neoformans var. grubii serotype A (strain H99 / ATCC 208821 / CBS 10515 / FGSC 9487) GN=CNAG_03476 PE=3 SV=1	CNAG_03476			2	4	4	3		1	1	1
	Eukaryotic translation initiation factor 5A OS=Cryptococcus neoformans var. grubii serotype A (strain H99 / ATCC 208821 / CBS 10515 / FGSC 9487) GN=CNAG_01428 PE=3 SV=1	CNAG_01428			1	4	2	3	1	3	1	2
	Protein N-terminal amidase OS=Cryptococcus neoformans var. grubii serotype A (strain H99 / ATCC 208821 / CBS 10515 / FGSC 9487) GN=CNAG_02006 PE=4 SV=1	CNAG_02006			1		2		2	7	2	3
	T-complex protein 1 subunit delta OS=Cryptococcus neoformans var. grubii serotype A (strain H99 / ATCC 208821 / CBS 10515 / FGSC 9487) GN=CNAG_03459 PE=3 SV=1	CNAG_03459				4			4	7	2	4
	Cytoplasmic protein OS=Cryptococcus neoformans var. grubii serotype A (strain H99 / ATCC 208821 / CBS 10515 / FGSC 9487) GN=CNAG_01182 PE=4 SV=1	CNAG_01182				1			2	9		3
	Uncharacterized protein OS=Cryptococcus neoformans var. grubii serotype A (strain H99 / ATCC 208821 / CBS 10515 / FGSC 9487) GN=CNAG_01213 PE=4 SV=1	CNAG_01213							2	7	2	4
	Translation initiation factor SUI1 OS=Cryptococcus neoformans var. grubii serotype A (strain H99 / ATCC 208821 / CBS 10515 / FGSC 9487) GN=CNAG_04054 PE=4 SV=1	CNAG_04054			2	1	3	5	3	3	2	1
	Sulfiredoxin OS=Cryptococcus neoformans var. grubii serotype A (strain H99 / ATCC 208821 / CBS 10515 / FGSC 9487) GN=CNAG_00654 PE=3 SV=1	CNAG_00654				2		1	2	3	1	2
	Glutamate-cysteine ligase catalytic subunit OS=Cryptococcus neoformans var. grubii serotype A (strain H99 / ATCC 208821 / CBS 10515 / FGSC 9487) GN=CNAG_06300 PE=4 SV=1	CNAG_06300			2	1	1		3	5	3	5
	V-type proton ATPase subunit B OS=Cryptococcus neoformans var. grubii serotype A (strain H99 / ATCC 208821 / CBS 10515 / FGSC 9487) GN=CNAG_04439 PE=3 SV=1	CNAG_04439							4	11	1	2
	Uncharacterized protein OS=Cryptococcus neoformans var. grubii serotype A (strain H99 / ATCC 208821 / CBS 10515 / FGSC 9487) GN=CNAG_01089 PE=4 SV=1	CNAG_01089			3	2	2	1	4	3	2	4
	Glutaredoxin OS=Cryptococcus neoformans var. grubii serotype A (strain H99 / ATCC 208821 / CBS 10515 / FGSC 9487) GN=CNAG_01005 PE=4 SV=2	CNAG_01005					4	2	3	2	2	1
	Homoaconitase, mitochondrial OS=Cryptococcus neoformans var. grubii serotype A (strain H99 / ATCC 208821 / CBS 10515 / FGSC 9487) GN=CNAG_02565 PE=3 SV=1	CNAG_02565			1	2	3			6	2	3
	2-isopropylmalate synthase OS=Cryptococcus neoformans var. grubii serotype A (strain H99 / ATCC 208821 / CBS 10515 / FGSC 9487) GN=CNAG_05496 PE=3 SV=1	CNAG_05496				2	1	1	2	7	1	1
	Potassium/sodium efflux P-type ATPase, fungal-type OS=Cryptococcus neoformans var. grubii serotype A (strain H99 / ATCC 208821 / CBS 10515 / FGSC 9487) GN=CNAG_05592 PE=3 SV=1	CNAG_05592				3		1	4	8		1
	Stress-induced-phosphoprotein 1 OS=Cryptococcus neoformans var. grubii serotype A (strain H99 / ATCC 208821 / CBS 10515 / FGSC 9487) GN=CNAG_00100 PE=4 SV=1	CNAG_00100			1	3	2	2		2		2
	Uncharacterized protein OS=Cryptococcus neoformans var. grubii serotype A (strain H99 / ATCC 208821 / CBS 10515 / FGSC 9487) GN=CNAG_00091 PE=4 SV=1	CNAG_00091					7		2		2	2
	Triosephosphate isomerase OS=Cryptococcus neoformans var. grubii serotype A (strain H99 / ATCC 208821 / CBS 10515 / FGSC 9487) GN=CNAG_02035 PE=3 SV=1	CNAG_02035				3	3			9		2
	Eukaryotic translation initiation factor 3 subunit G OS=Cryptococcus neoformans var. grubii serotype A (strain H99 / ATCC 208821 / CBS 10515 / FGSC 9487) GN=TIF35 PE=3 SV=1	TIF35				2			1	7	1	2
	Dynamin GTPase OS=Cryptococcus neoformans var. grubii serotype A (strain H99 / ATCC 208821 / CBS 10515 / FGSC 9487) GN=CNAG_00565 PE=3 SV=1	CNAG_00565				3		1	6	10		4
	26S proteasome regulatory subunit N2 OS=Cryptococcus neoformans var. grubii serotype A (strain H99 / ATCC 208821 / CBS 10515 / FGSC 9487) GN=CNAG_06175 PE=4 SV=2	CNAG_06175				1				10		4
	Chorismate synthase OS=Cryptococcus neoformans var. grubii serotype A (strain H99 / ATCC 208821 / CBS 10515 / FGSC 9487) GN=CNAG_05623 PE=3 SV=1	CNAG_05623			1	6	3	2	1	1	2	2
	Ribosomal protein L37 OS=Cryptococcus neoformans var. grubii serotype A (strain H99 / ATCC 208821 / CBS 10515 / FGSC 9487) GN=CNAG_03015 PE=3 SV=1	CNAG_03015			1	1	1		1	1
	Iron-sulfur cluster assembly protein OS=Cryptococcus neoformans var. grubii serotype A (strain H99 / ATCC 208821 / CBS 10515 / FGSC 9487) GN=CNAG_04039 PE=3 SV=1	CNAG_04039					1	1	4	2	1	3
	Uncharacterized protein OS=Cryptococcus neoformans var. grubii serotype A (strain H99 / ATCC 208821 / CBS 10515 / FGSC 9487) GN=CNAG_00306 PE=4 SV=2	CNAG_00306				2	2	3	1	2	2	3
	Small subunit ribosomal protein S15 OS=Cryptococcus neoformans var. grubii serotype A (strain H99 / ATCC 208821 / CBS 10515 / FGSC 9487) GN=CNAG_06633 PE=3 SV=1	CNAG_06633				3	2	1	2	3	2	2
	Inorganic pyrophosphatase OS=Cryptococcus neoformans var. grubii serotype A (strain H99 / ATCC 208821 / CBS 10515 / FGSC 9487) GN=CNAG_02545 PE=4 SV=2	CNAG_02545				4	6	5		4	2	3
	Phosphoglycerate dehydrogenase OS=Cryptococcus neoformans var. grubii serotype A (strain H99 / ATCC 208821 / CBS 10515 / FGSC 9487) GN=CNAG_00774 PE=4 SV=1	CNAG_00774				2	1	1	1	10
	T-complex protein 1 subunit zeta OS=Cryptococcus neoformans var. grubii serotype A (strain H99 / ATCC 208821 / CBS 10515 / FGSC 9487) GN=CNAG_04304 PE=3 SV=1	CNAG_04304				2	1		2	6	2	4
	Peroxidase OS=Cryptococcus neoformans var. grubii serotype A (strain H99 / ATCC 208821 / CBS 10515 / FGSC 9487) GN=CNAG_02147 PE=3 SV=2	CNAG_02147							5	7	2	7
	Large subunit acidic ribosomal protein P1 OS=Cryptococcus neoformans var. grubii serotype A (strain H99 / ATCC 208821 / CBS 10515 / FGSC 9487) GN=CNAG_00655 PE=3 SV=1	CNAG_00655			1	1	3	1	1	3	3	3
	Peptidyl-prolyl cis-trans isomerase D OS=Cryptococcus neoformans var. grubii serotype A (strain H99 / ATCC 208821 / CBS 10515 / FGSC 9487) GN=CNAG_05932 PE=4 SV=1	CNAG_05932			2	5	3	3		2	1	2
	Calnexin OS=Cryptococcus neoformans var. grubii serotype A (strain H99 / ATCC 208821 / CBS 10515 / FGSC 9487) GN=CNAG_02500 PE=3 SV=1	CNAG_02500				3	5	1		6	1	1
	Mannose-6-phosphate isomerase, class I OS=Cryptococcus neoformans var. grubii serotype A (strain H99 / ATCC 208821 / CBS 10515 / FGSC 9487) GN=CNAG_04744 PE=3 SV=1	CNAG_04744					2		3	3	3	4
	Tubulin beta chain OS=Cryptococcus neoformans var. grubii serotype A (strain H99 / ATCC 208821 / CBS 10515 / FGSC 9487) GN=CNAG_04948 PE=3 SV=2	CNAG_04948	TRUE			2		1	2	8	3	5
	F-type H-transporting ATPase subunit F OS=Cryptococcus neoformans var. grubii serotype A (strain H99 / ATCC 208821 / CBS 10515 / FGSC 9487) GN=CNAG_02916 PE=4 SV=1	CNAG_02916				3	2	3	2	2	2	2
	Adenosine kinase OS=Cryptococcus neoformans var. grubii serotype A (strain H99 / ATCC 208821 / CBS 10515 / FGSC 9487) GN=CNAG_06489 PE=4 SV=1	CNAG_06489			1	1	4	3		2	2	1
	Cytoplasmic protein OS=Cryptococcus neoformans var. grubii serotype A (strain H99 / ATCC 208821 / CBS 10515 / FGSC 9487) GN=CNAG_04698 PE=4 SV=1	CNAG_04698				1		2	3	6	2	3
	Serine-tRNA ligase OS=Cryptococcus neoformans var. grubii serotype A (strain H99 / ATCC 208821 / CBS 10515 / FGSC 9487) GN=CNAG_01435 PE=4 SV=1	CNAG_01435					1		2	5	1	2
	rRNA 2'-O-methyltransferase fibrillarin OS=Cryptococcus neoformans var. grubii serotype A (strain H99 / ATCC 208821 / CBS 10515 / FGSC 9487) GN=CNAG_06919 PE=3 SV=1	CNAG_06919				2			2	5	1	2
	Chaperone activator OS=Cryptococcus neoformans var. grubii serotype A (strain H99 / ATCC 208821 / CBS 10515 / FGSC 9487) GN=CNAG_00305 PE=4 SV=2	CNAG_00305				5		2	1	7		2
	5-aminolevulinate synthase OS=Cryptococcus neoformans var. grubii serotype A (strain H99 / ATCC 208821 / CBS 10515 / FGSC 9487) GN=CNAG_03939 PE=3 SV=1	CNAG_03939							3	5	2	4
	DNA-directed RNA polymerase subunit OS=Cryptococcus neoformans var. grubii serotype A (strain H99 / ATCC 208821 / CBS 10515 / FGSC 9487) GN=CNAG_01810 PE=3 SV=1	CNAG_01810			1	2	4	5	3	2	3	2
	Uncharacterized protein OS=Cryptococcus neoformans var. grubii serotype A (strain H99 / ATCC 208821 / CBS 10515 / FGSC 9487) GN=CNAG_01492 PE=4 SV=1	CNAG_01492			3	2	6	6	3	5		2
	Cell growth-regulating nucleolar protein OS=Cryptococcus neoformans var. grubii serotype A (strain H99 / ATCC 208821 / CBS 10515 / FGSC 9487) GN=CNAG_03817 PE=4 SV=1	CNAG_03817			2	6		2	1	6	1	3
	Glutamine-dependent NAD(+) synthetase OS=Cryptococcus neoformans var. grubii serotype A (strain H99 / ATCC 208821 / CBS 10515 / FGSC 9487) GN=CNAG_01912 PE=3 SV=2	CNAG_01912				2	2	1	1	2	4	3
	Methionine aminopeptidase OS=Cryptococcus neoformans var. grubii serotype A (strain H99 / ATCC 208821 / CBS 10515 / FGSC 9487) GN=CNAG_03926 PE=3 SV=2	CNAG_03926			2	1	1		3	3	3	3
	FK506-binding protein OS=Cryptococcus neoformans var. grubii serotype A (strain H99 / ATCC 208821 / CBS 10515 / FGSC 9487) GN=CNAG_01148 PE=3 SV=2	CNAG_01148				4		3	4	7	3	3
	DNA binding protein Ncp1 OS=Cryptococcus neoformans var. grubii serotype A (strain H99 / ATCC 208821 / CBS 10515 / FGSC 9487) GN=CNAG_03771 PE=4 SV=2	CNAG_03771					4			4	1	2
	Dihydroorotase, homodimeric type OS=Cryptococcus neoformans var. grubii serotype A (strain H99 / ATCC 208821 / CBS 10515 / FGSC 9487) GN=CNAG_00734 PE=4 SV=1	CNAG_00734				1			1	4	4	4
	RNA binding protein, variant OS=Cryptococcus neoformans var. grubii serotype A (strain H99 / ATCC 208821 / CBS 10515 / FGSC 9487) GN=CNAG_04028 PE=4 SV=1	CNAG_04028			1	2	2	1	1	6	2	3
	2-oxoglutarate dehydrogenase E2 component (Dihydrolipoamide succinyltransferase) OS=Cryptococcus neoformans var. grubii serotype A (strain H99 / ATCC 208821 / CBS 10515 / FGSC 9487) GN=CNAG_03596 PE=4 SV=1	CNAG_03596			1	2	3		1	5	2	1
	Cysteine-type peptidase OS=Cryptococcus neoformans var. grubii serotype A (strain H99 / ATCC 208821 / CBS 10515 / FGSC 9487) GN=CNAG_06602 PE=4 SV=1	CNAG_06602				2	2	2	4	5	2	2
	Thiamine pyrophosphokinase OS=Cryptococcus neoformans var. grubii serotype A (strain H99 / ATCC 208821 / CBS 10515 / FGSC 9487) GN=CNAG_04440 PE=4 SV=2	CNAG_04440				2	2		1	2	2	2
	T-complex protein 1 subunit alpha OS=Cryptococcus neoformans var. grubii serotype A (strain H99 / ATCC 208821 / CBS 10515 / FGSC 9487) GN=CNAG_01568 PE=3 SV=1	CNAG_01568				2			2	4	2	3
	Zuotin OS=Cryptococcus neoformans var. grubii serotype A (strain H99 / ATCC 208821 / CBS 10515 / FGSC 9487) GN=CNAG_04976 PE=4 SV=1	CNAG_04976			1	1	1	1		7	1	1
	Eukaryotic translation initiation factor 3 subunit C OS=Cryptococcus neoformans var. grubii serotype A (strain H99 / ATCC 208821 / CBS 10515 / FGSC 9487) GN=NIP1 PE=3 SV=1	NIP1							2	9		1
	Alpha-1,3-glucan synthase OS=Cryptococcus neoformans var. grubii serotype A (strain H99 / ATCC 208821 / CBS 10515 / FGSC 9487) GN=CNAG_03120 PE=4 SV=2	CNAG_03120				2	3	2		3
	NAD dependent epimerase/dehydratase OS=Cryptococcus neoformans var. grubii serotype A (strain H99 / ATCC 208821 / CBS 10515 / FGSC 9487) GN=CNAG_02673 PE=4 SV=1	CNAG_02673				3	5	3		4
	Acetolactate synthase, small subunit OS=Cryptococcus neoformans var. grubii serotype A (strain H99 / ATCC 208821 / CBS 10515 / FGSC 9487) GN=CNAG_06421 PE=4 SV=1	CNAG_06421							2	8	1	2
	NADH dehydrogenase (Ubiquinone) 1 alpha subcomplex 2 OS=Cryptococcus neoformans var. grubii serotype A (strain H99 / ATCC 208821 / CBS 10515 / FGSC 9487) GN=CNAG_05434 PE=4 SV=1	CNAG_05434			3	3	3	2	3	3	2	3
	Pyruvate kinase OS=Cryptococcus neoformans var. grubii serotype A (strain H99 / ATCC 208821 / CBS 10515 / FGSC 9487) GN=CNAG_01820 PE=3 SV=2	CNAG_01820			1	2	4	3	2	3	2	2
	Ubiquinol-cytochrome c reductase subunit 7 OS=Cryptococcus neoformans var. grubii serotype A (strain H99 / ATCC 208821 / CBS 10515 / FGSC 9487) GN=CNAG_01323 PE=4 SV=1	CNAG_01323				1	1	1	1	4	1	1
	Nucleosome assembly protein 1-like 1 OS=Cryptococcus neoformans var. grubii serotype A (strain H99 / ATCC 208821 / CBS 10515 / FGSC 9487) GN=CNAG_02091 PE=3 SV=1	CNAG_02091				2	1	1	2	5		2
	Succinyl-CoA:3-ketoacid-coenzyme A transferase OS=Cryptococcus neoformans var. grubii serotype A (strain H99 / ATCC 208821 / CBS 10515 / FGSC 9487) GN=CNAG_05031 PE=3 SV=1	CNAG_05031				2	2	1	1	5	3	4
	Short-chain dehydrogenase OS=Cryptococcus neoformans var. grubii serotype A (strain H99 / ATCC 208821 / CBS 10515 / FGSC 9487) GN=CNAG_02751 PE=4 SV=1	CNAG_02751					2		2	5	4	1
	T-complex protein 1 subunit eta OS=Cryptococcus neoformans var. grubii serotype A (strain H99 / ATCC 208821 / CBS 10515 / FGSC 9487) GN=CNAG_07346 PE=3 SV=1	CNAG_07346				1			1	3		2
	Uncharacterized protein OS=Cryptococcus neoformans var. grubii serotype A (strain H99 / ATCC 208821 / CBS 10515 / FGSC 9487) GN=CNAG_02263 PE=4 SV=2	CNAG_02263					2		6	6	4	4
	THO complex subunit 4 OS=Cryptococcus neoformans var. grubii serotype A (strain H99 / ATCC 208821 / CBS 10515 / FGSC 9487) GN=CNAG_03249 PE=4 SV=1	CNAG_03249			2	4	1	1		5	2	3
	Cytoplasmic protein OS=Cryptococcus neoformans var. grubii serotype A (strain H99 / ATCC 208821 / CBS 10515 / FGSC 9487) GN=CNAG_02726 PE=4 SV=2	CNAG_02726				2	1	1	1	4	1	3
	Benzodiazapine receptor OS=Cryptococcus neoformans var. grubii serotype A (strain H99 / ATCC 208821 / CBS 10515 / FGSC 9487) GN=CNAG_06453 PE=4 SV=1	CNAG_06453			1	1			2	5	3	4
	Acetolactate synthase, mitochondrial OS=Cryptococcus neoformans var. grubii serotype A (strain H99 / ATCC 208821 / CBS 10515 / FGSC 9487) GN=ILV2 PE=3 SV=1	ILV2				3			1	5		3
	26S protease regulatory subunit 7 OS=Cryptococcus neoformans var. grubii serotype A (strain H99 / ATCC 208821 / CBS 10515 / FGSC 9487) GN=CNAG_07719 PE=3 SV=2	CNAG_07719	TRUE			1			1	9	3	3
	Branchpoint-bridging protein OS=Cryptococcus neoformans var. grubii serotype A (strain H99 / ATCC 208821 / CBS 10515 / FGSC 9487) GN=CNAG_01158 PE=4 SV=1	CNAG_01158			1	1	1	2	2	2		2
	Small subunit ribosomal protein S8 OS=Cryptococcus neoformans var. grubii serotype A (strain H99 / ATCC 208821 / CBS 10515 / FGSC 9487) GN=CNAG_05507 PE=4 SV=1	CNAG_05507			1	1		2	3	4	1	3
	Ubiquinol-cytochrome c reductase subunit 6 OS=Cryptococcus neoformans var. grubii serotype A (strain H99 / ATCC 208821 / CBS 10515 / FGSC 9487) GN=CNAG_06663 PE=4 SV=1	CNAG_06663			1	2	2	2	1	2	2	2
	Uncharacterized protein OS=Cryptococcus neoformans var. grubii serotype A (strain H99 / ATCC 208821 / CBS 10515 / FGSC 9487) GN=CNAG_02917 PE=3 SV=1	CNAG_02917				4	2	1	3	4	3	3
	Potassium/sodium efflux P-type ATPase, fungal-type OS=Cryptococcus neoformans var. grubii serotype A (strain H99 / ATCC 208821 / CBS 10515 / FGSC 9487) GN=CNAG_00531 PE=3 SV=2	CNAG_00531							2	6	4	7
	Cytoplasmic protein OS=Cryptococcus neoformans var. grubii serotype A (strain H99 / ATCC 208821 / CBS 10515 / FGSC 9487) GN=CNAG_06905 PE=4 SV=1	CNAG_06905							3	6		3
	CAMK/CAMK1/CAMK1-RCK protein kinase OS=Cryptococcus neoformans var. grubii serotype A (strain H99 / ATCC 208821 / CBS 10515 / FGSC 9487) GN=CNAG_00130 PE=4 SV=2	CNAG_00130							5	6
	NADH dehydrogenase (Ubiquinone) flavoprotein 2 OS=Cryptococcus neoformans var. grubii serotype A (strain H99 / ATCC 208821 / CBS 10515 / FGSC 9487) GN=CNAG_01470 PE=4 SV=1	CNAG_01470			1	1	2	1	3	2	1	1
	Uncharacterized protein OS=Cryptococcus neoformans var. grubii serotype A (strain H99 / ATCC 208821 / CBS 10515 / FGSC 9487) GN=CNAG_00194 PE=4 SV=1	CNAG_00194			2	3	1	2	1	1	1	2
	Saccharopine dehydrogenase [NAD(+), L-lysine-forming] OS=Cryptococcus neoformans var. grubii serotype A (strain H99 / ATCC 208821 / CBS 10515 / FGSC 9487) GN=CNAG_06849 PE=3 SV=1	CNAG_06849				1	2	2	1	4	1
	Cytochrome b5 reductase OS=Cryptococcus neoformans var. grubii serotype A (strain H99 / ATCC 208821 / CBS 10515 / FGSC 9487) GN=CNAG_05462 PE=4 SV=1	CNAG_05462				1	2		1	5	1	2
	Urease accessory protein UreG OS=Cryptococcus neoformans var. grubii serotype A (strain H99 / ATCC 208821 / CBS 10515 / FGSC 9487) GN=CNAG_00678 PE=3 SV=1	CNAG_00678				2			3	5	2	4
	ATP-dependent RNA helicase DBP5 OS=Cryptococcus neoformans var. grubii serotype A (strain H99 / ATCC 208821 / CBS 10515 / FGSC 9487) GN=CNAG_04362 PE=3 SV=2	CNAG_04362				2			3	4	3	1
	26S protease regulatory subunit 6A-B OS=Cryptococcus neoformans var. grubii serotype A (strain H99 / ATCC 208821 / CBS 10515 / FGSC 9487) GN=CNAG_06153 PE=3 SV=1	CNAG_06153				4			2	6	1	3
	6-phosphogluconolactonase OS=Cryptococcus neoformans var. grubii serotype A (strain H99 / ATCC 208821 / CBS 10515 / FGSC 9487) GN=CNAG_01216 PE=4 SV=1	CNAG_01216				2				7	2	3
	26S proteasome regulatory subunit N3 OS=Cryptococcus neoformans var. grubii serotype A (strain H99 / ATCC 208821 / CBS 10515 / FGSC 9487) GN=CNAG_00062 PE=4 SV=1	CNAG_00062							1	5		1
	Mitochondrial outer membrane 72K protein OS=Cryptococcus neoformans var. grubii serotype A (strain H99 / ATCC 208821 / CBS 10515 / FGSC 9487) GN=CNAG_01682 PE=4 SV=1	CNAG_01682							1	9		2
	Ubiquitin carboxyl-terminal hydrolase 7 OS=Cryptococcus neoformans var. grubii serotype A (strain H99 / ATCC 208821 / CBS 10515 / FGSC 9487) GN=CNAG_05650 PE=3 SV=2	CNAG_05650								10		1
	DNA-directed RNA polymerase I, II, and III subunit RPABC4 OS=Cryptococcus neoformans var. grubii serotype A (strain H99 / ATCC 208821 / CBS 10515 / FGSC 9487) GN=CNAG_07424 PE=4 SV=2	CNAG_07424			1	2	2	1	2	2	2	2
	Arginine biosynthesis bifunctional protein ArgJ, mitochondrial OS=Cryptococcus neoformans var. grubii serotype A (strain H99 / ATCC 208821 / CBS 10515 / FGSC 9487) GN=CNAG_01238 PE=3 SV=1	CNAG_01238			2	1	1	1	1	2		2
	Cytochrome c oxidase subunit 6a OS=Cryptococcus neoformans var. grubii serotype A (strain H99 / ATCC 208821 / CBS 10515 / FGSC 9487) GN=CNAG_02938 PE=3 SV=1	CNAG_02938				2			2	2	2	2
	Uncharacterized protein OS=Cryptococcus neoformans var. grubii serotype A (strain H99 / ATCC 208821 / CBS 10515 / FGSC 9487) GN=CNAG_06075 PE=4 SV=1	CNAG_06075							2	5	2	1
	Pre-mRNA-splicing factor SLT11 OS=Cryptococcus neoformans var. grubii serotype A (strain H99 / ATCC 208821 / CBS 10515 / FGSC 9487) GN=CNAG_00708 PE=4 SV=1	CNAG_00708				1				7		3
	Poly(RC)-binding protein 2/3/4 OS=Cryptococcus neoformans var. grubii serotype A (strain H99 / ATCC 208821 / CBS 10515 / FGSC 9487) GN=CNAG_04584 PE=4 SV=1	CNAG_04584				2			1	2	1
	Uncharacterized protein OS=Cryptococcus neoformans var. grubii serotype A (strain H99 / ATCC 208821 / CBS 10515 / FGSC 9487) GN=CNAG_01761 PE=4 SV=1	CNAG_01761				2	2	2		1	1
	CMGC/GSK protein kinase OS=Cryptococcus neoformans var. grubii serotype A (strain H99 / ATCC 208821 / CBS 10515 / FGSC 9487) GN=CNAG_06730 PE=3 SV=2	CNAG_06730				1		1		7		1
	Sulfide:quinone oxidoreductase OS=Cryptococcus neoformans var. grubii serotype A (strain H99 / ATCC 208821 / CBS 10515 / FGSC 9487) GN=CNAG_01981 PE=4 SV=2	CNAG_01981				3				8		2
	Eukaryotic translation initiation factor 3 subunit L OS=Cryptococcus neoformans var. grubii serotype A (strain H99 / ATCC 208821 / CBS 10515 / FGSC 9487) GN=CNAG_05105 PE=3 SV=1	CNAG_05105							2	5		2
	Eukaryotic translation initiation factor 3 subunit D OS=Cryptococcus neoformans var. grubii serotype A (strain H99 / ATCC 208821 / CBS 10515 / FGSC 9487) GN=CNAG_03641 PE=3 SV=1	CNAG_03641				2			1	7		1
	Tryptophan synthase OS=Cryptococcus neoformans var. grubii serotype A (strain H99 / ATCC 208821 / CBS 10515 / FGSC 9487) GN=CNAG_00649 PE=3 SV=1	CNAG_00649				1				9		1
	Splicing factor 3B subunit 5 OS=Cryptococcus neoformans var. grubii serotype A (strain H99 / ATCC 208821 / CBS 10515 / FGSC 9487) GN=CNAG_01853 PE=4 SV=1	CNAG_01853			1	2	2		1	2	1	2
	Histone-lysine N-methyltransferase Su(Var)3-9 OS=Cryptococcus neoformans var. grubii serotype A (strain H99 / ATCC 208821 / CBS 10515 / FGSC 9487) GN=CNAG_01018 PE=4 SV=1	CNAG_01018				2	1		1	4	1	2
	Mitochondrial import receptor subunit TOM40 OS=Cryptococcus neoformans var. grubii serotype A (strain H99 / ATCC 208821 / CBS 10515 / FGSC 9487) GN=CNAG_03931 PE=4 SV=1	CNAG_03931				3	2	2	3	4	1	2
	Cytochrome c oxidase subunit 4 OS=Cryptococcus neoformans var. grubii serotype A (strain H99 / ATCC 208821 / CBS 10515 / FGSC 9487) GN=CNAG_01991 PE=4 SV=1	CNAG_01991				2	1	1	1	2	1	2
	Citrate synthase OS=Cryptococcus neoformans var. grubii serotype A (strain H99 / ATCC 208821 / CBS 10515 / FGSC 9487) GN=CNAG_00061 PE=3 SV=1	CNAG_00061				2	5	1		3
	GTP-binding protein rhoA OS=Cryptococcus neoformans var. grubii serotype A (strain H99 / ATCC 208821 / CBS 10515 / FGSC 9487) GN=CNAG_03315 PE=3 SV=1	CNAG_03315				2	2	1	1	1	1	3
	Cytochrome c1, heme protein, mitochondrial OS=Cryptococcus neoformans var. grubii serotype A (strain H99 / ATCC 208821 / CBS 10515 / FGSC 9487) GN=CNAG_05909 PE=4 SV=1	CNAG_05909				2	1	1		2		2
	Phosphoglucomutase OS=Cryptococcus neoformans var. grubii serotype A (strain H99 / ATCC 208821 / CBS 10515 / FGSC 9487) GN=CNAG_06313 PE=3 SV=2	CNAG_06313			1	1	3			1		2
	Tricarboxylate carrier OS=Cryptococcus neoformans var. grubii serotype A (strain H99 / ATCC 208821 / CBS 10515 / FGSC 9487) GN=CNAG_06096 PE=3 SV=1	CNAG_06096				2			2	5	1	3
	Eukaryotic translation initiation factor 3 subunit E OS=Cryptococcus neoformans var. grubii serotype A (strain H99 / ATCC 208821 / CBS 10515 / FGSC 9487) GN=INT6 PE=3 SV=1	INT6				1			2	8	1	2
	Eukaryotic translation initiation factor 3 subunit I OS=Cryptococcus neoformans var. grubii serotype A (strain H99 / ATCC 208821 / CBS 10515 / FGSC 9487) GN=TIF34 PE=3 SV=1	TIF34				1				11		1
	Eukaryotic translation initiation factor 3 subunit F OS=Cryptococcus neoformans var. grubii serotype A (strain H99 / ATCC 208821 / CBS 10515 / FGSC 9487) GN=CNAG_06563 PE=3 SV=1	CNAG_06563							3	5	1	2
	Alternative oxidase, mitochondrial OS=Cryptococcus neoformans var. grubii serotype A (strain H99 / ATCC 208821 / CBS 10515 / FGSC 9487) GN=AOX1 PE=3 SV=2	AOX1							3	3	2	2
	Histone H2A OS=Cryptococcus neoformans var. grubii serotype A (strain H99 / ATCC 208821 / CBS 10515 / FGSC 9487) GN=CNAG_06747 PE=3 SV=1	CNAG_06747			1	1			1	2		1
	NADH dehydrogenase (Ubiquinone) Fe-S protein 5 OS=Cryptococcus neoformans var. grubii serotype A (strain H99 / ATCC 208821 / CBS 10515 / FGSC 9487) GN=CNAG_05267 PE=4 SV=1	CNAG_05267			1		1	2	1	2	1	1
	Glutamine synthetase OS=Cryptococcus neoformans var. grubii serotype A (strain H99 / ATCC 208821 / CBS 10515 / FGSC 9487) GN=CNAG_00457 PE=3 SV=1	CNAG_00457				2	1	1	1	1	1	2
	Xylitol dehydrogenase OS=Cryptococcus neoformans var. grubii serotype A (strain H99 / ATCC 208821 / CBS 10515 / FGSC 9487) GN=CNAG_04677 PE=3 SV=1	CNAG_04677			1		1	1	1	3	1	2
	Uridylate kinase OS=Cryptococcus neoformans var. grubii serotype A (strain H99 / ATCC 208821 / CBS 10515 / FGSC 9487) GN=CNAG_05935 PE=3 SV=1	CNAG_05935					2	2		5
	Prefoldin subunit 2 OS=Cryptococcus neoformans var. grubii serotype A (strain H99 / ATCC 208821 / CBS 10515 / FGSC 9487) GN=CNAG_00510 PE=4 SV=1	CNAG_00510				2	2		1	3	2	3
	Uncharacterized protein OS=Cryptococcus neoformans var. grubii serotype A (strain H99 / ATCC 208821 / CBS 10515 / FGSC 9487) GN=CNAG_01578 PE=4 SV=1	CNAG_01578				1			2	4	2	4
	Isoleucine-tRNA ligase OS=Cryptococcus neoformans var. grubii serotype A (strain H99 / ATCC 208821 / CBS 10515 / FGSC 9487) GN=CNAG_00238 PE=3 SV=1	CNAG_00238				1	2			5		1
	Ribose-5-phosphate isomerase OS=Cryptococcus neoformans var. grubii serotype A (strain H99 / ATCC 208821 / CBS 10515 / FGSC 9487) GN=CNAG_01395 PE=4 SV=1	CNAG_01395				4	1		2	9		1
	Mitochondrial protein OS=Cryptococcus neoformans var. grubii serotype A (strain H99 / ATCC 208821 / CBS 10515 / FGSC 9487) GN=CNAG_04757 PE=4 SV=1	CNAG_04757				2			2	3	2	2
	Phosphoribosylaminoimidazolecarboxamide formyltransferase/IMP cyclohydrolase OS=Cryptococcus neoformans var. grubii serotype A (strain H99 / ATCC 208821 / CBS 10515 / FGSC 9487) GN=CNAG_00700 PE=3 SV=1	CNAG_00700					2	1		7		1
	Nuclease I OS=Cryptococcus neoformans var. grubii serotype A (strain H99 / ATCC 208821 / CBS 10515 / FGSC 9487) GN=CNAG_00264 PE=4 SV=1	CNAG_00264							3	3	3	4
	Staphylococcal nuclease domain-containing protein 1 OS=Cryptococcus neoformans var. grubii serotype A (strain H99 / ATCC 208821 / CBS 10515 / FGSC 9487) GN=CNAG_03742 PE=4 SV=2	CNAG_03742								7		1
	Adenylosuccinate synthetase OS=Cryptococcus neoformans var. grubii serotype A (strain H99 / ATCC 208821 / CBS 10515 / FGSC 9487) GN=CNAG_02858 PE=1 SV=1	CNAG_02858								6	1	2
	Nucleolin OS=Cryptococcus neoformans var. grubii serotype A (strain H99 / ATCC 208821 / CBS 10515 / FGSC 9487) GN=CNAG_07362 PE=4 SV=1	CNAG_07362			1	2		1	2	5	1	2
	Glutamate dehydrogenase OS=Cryptococcus neoformans var. grubii serotype A (strain H99 / ATCC 208821 / CBS 10515 / FGSC 9487) GN=CNAG_01577 PE=3 SV=1	CNAG_01577				2	3		2	2		2
	NADH dehydrogenase (Ubiquinone) 1 alpha subcomplex 9 OS=Cryptococcus neoformans var. grubii serotype A (strain H99 / ATCC 208821 / CBS 10515 / FGSC 9487) GN=CNAG_00978 PE=4 SV=1	CNAG_00978			1		1	1	2	7
	Protein YOP1 OS=Cryptococcus neoformans var. grubii serotype A (strain H99 / ATCC 208821 / CBS 10515 / FGSC 9487) GN=CNAG_06646 PE=3 SV=1	CNAG_06646				1	1	2	3	4		1
	Arginine-tRNA ligase OS=Cryptococcus neoformans var. grubii serotype A (strain H99 / ATCC 208821 / CBS 10515 / FGSC 9487) GN=CNAG_03457 PE=3 SV=1	CNAG_03457				1	1			3	1	1
	Cytochrome c peroxidase, mitochondrial OS=Cryptococcus neoformans var. grubii serotype A (strain H99 / ATCC 208821 / CBS 10515 / FGSC 9487) GN=CCP1 PE=3 SV=1	CCP1					1		2	4	1	3
	ATP-dependent RNA helicase ded1 OS=Cryptococcus neoformans var. grubii serotype A (strain H99 / ATCC 208821 / CBS 10515 / FGSC 9487) GN=CNAG_00809 PE=3 SV=1	CNAG_00809				3		1		6		1
	Uncharacterized protein OS=Cryptococcus neoformans var. grubii serotype A (strain H99 / ATCC 208821 / CBS 10515 / FGSC 9487) GN=CNAG_02118 PE=4 SV=1	CNAG_02118							1	6	1	3
	Cytoplasmic protein OS=Cryptococcus neoformans var. grubii serotype A (strain H99 / ATCC 208821 / CBS 10515 / FGSC 9487) GN=CNAG_00605 PE=4 SV=1	CNAG_00605								5		1
	Cytoplasmic protein OS=Cryptococcus neoformans var. grubii serotype A (strain H99 / ATCC 208821 / CBS 10515 / FGSC 9487) GN=CNAG_02677 PE=4 SV=1	CNAG_02677				1				2
	Sulfite reductase (NADPH) flavoprotein alpha-component OS=Cryptococcus neoformans var. grubii serotype A (strain H99 / ATCC 208821 / CBS 10515 / FGSC 9487) GN=CNAG_03168 PE=4 SV=1	CNAG_03168							2	7
	Thioredoxin reductase OS=Cryptococcus neoformans var. grubii serotype A (strain H99 / ATCC 208821 / CBS 10515 / FGSC 9487) GN=CNAG_05847 PE=3 SV=1	CNAG_05847			1	1	1	1	1	2	1	1
	Large subunit ribosomal protein L44 OS=Cryptococcus neoformans var. grubii serotype A (strain H99 / ATCC 208821 / CBS 10515 / FGSC 9487) GN=CNAG_04884 PE=3 SV=2	CNAG_04884				1	1	2	1	1	1
	NADH dehydrogenase [ubiquinone] flavoprotein 1, mitochondrial OS=Cryptococcus neoformans var. grubii serotype A (strain H99 / ATCC 208821 / CBS 10515 / FGSC 9487) GN=CNAG_01287 PE=3 SV=1	CNAG_01287				4	3	1	2	2	2	3
	Glycosyl hydrolase OS=Cryptococcus neoformans var. grubii serotype A (strain H99 / ATCC 208821 / CBS 10515 / FGSC 9487) GN=CNAG_05077 PE=4 SV=2	CNAG_05077				1	1		1	2	1	2
	Pre-mRNA-processing protein 45 OS=Cryptococcus neoformans var. grubii serotype A (strain H99 / ATCC 208821 / CBS 10515 / FGSC 9487) GN=CNAG_05416 PE=4 SV=1	CNAG_05416			2			1		1		1
	Glucose-6-phosphate 1-dehydrogenase OS=Cryptococcus neoformans var. grubii serotype A (strain H99 / ATCC 208821 / CBS 10515 / FGSC 9487) GN=CNAG_03245 PE=3 SV=1	CNAG_03245				2	1			2		2
	Uncharacterized protein OS=Cryptococcus neoformans var. grubii serotype A (strain H99 / ATCC 208821 / CBS 10515 / FGSC 9487) GN=CNAG_04027 PE=4 SV=1	CNAG_04027					1			1	1
	Cation-transporting ATPase OS=Cryptococcus neoformans var. grubii serotype A (strain H99 / ATCC 208821 / CBS 10515 / FGSC 9487) GN=CNAG_02440 PE=3 SV=2	CNAG_02440							2	5		1
	Small COPII coat GTPase OS=Cryptococcus neoformans var. grubii serotype A (strain H99 / ATCC 208821 / CBS 10515 / FGSC 9487) GN=CNAG_03853 PE=3 SV=1	CNAG_03853				1		2	2	4	1	1
	Multifunctional methyltransferase subunit TRM112 OS=Cryptococcus neoformans var. grubii serotype A (strain H99 / ATCC 208821 / CBS 10515 / FGSC 9487) GN=CNAG_01629 PE=4 SV=1	CNAG_01629			2	1	2	1		2		1
	Alpha,alpha-trehalose-phosphate synthase (UDP-forming) OS=Cryptococcus neoformans var. grubii serotype A (strain H99 / ATCC 208821 / CBS 10515 / FGSC 9487) GN=CNAG_05292 PE=4 SV=2	CNAG_05292				2	1		1	5	1	3
	DNA-directed RNA polymerase subunit OS=Cryptococcus neoformans var. grubii serotype A (strain H99 / ATCC 208821 / CBS 10515 / FGSC 9487) GN=CNAG_01189 PE=3 SV=1	CNAG_01189				1				3	2	4
	Ran-binding protein 1 OS=Cryptococcus neoformans var. grubii serotype A (strain H99 / ATCC 208821 / CBS 10515 / FGSC 9487) GN=CNAG_00065 PE=4 SV=1	CNAG_00065					2	1		3	1	1
	Pyruvate carboxylase OS=Cryptococcus neoformans var. grubii serotype A (strain H99 / ATCC 208821 / CBS 10515 / FGSC 9487) GN=CNAG_05907 PE=4 SV=2	CNAG_05907					3	1		4		1
	Pyridoxal biosynthesis lyase pdxS OS=Cryptococcus neoformans var. grubii serotype A (strain H99 / ATCC 208821 / CBS 10515 / FGSC 9487) GN=CNAG_06908 PE=3 SV=1	CNAG_06908								5	1	2
	Nucleolar protein 58 OS=Cryptococcus neoformans var. grubii serotype A (strain H99 / ATCC 208821 / CBS 10515 / FGSC 9487) GN=CNAG_05976 PE=4 SV=1	CNAG_05976				2			2	4		3
	RNA-dependent RNA polymerase OS=Cryptococcus neoformans var. grubii serotype A (strain H99 / ATCC 208821 / CBS 10515 / FGSC 9487) GN=CNAG_03466 PE=1 SV=2	CNAG_03466						1
	Prohibitin-2 OS=Cryptococcus neoformans var. grubii serotype A (strain H99 / ATCC 208821 / CBS 10515 / FGSC 9487) GN=CNAG_00006 PE=4 SV=1	CNAG_00006							1	8
	Iron-sulfur cluster assembly protein (Fragment) OS=Cryptococcus neoformans var. grubii serotype A (strain H99 / ATCC 208821 / CBS 10515 / FGSC 9487) GN=CNAG_02131 PE=4 SV=2	CNAG_02131			1	1	1	1	3	4	2	2
	NADH dehydrogenase OS=Cryptococcus neoformans var. grubii serotype A (strain H99 / ATCC 208821 / CBS 10515 / FGSC 9487) GN=CNAG_03517 PE=4 SV=1	CNAG_03517				1		2	1	4	1	1
	Uncharacterized protein OS=Cryptococcus neoformans var. grubii serotype A (strain H99 / ATCC 208821 / CBS 10515 / FGSC 9487) GN=CNAG_00686 PE=4 SV=1	CNAG_00686				2	1			4		1
	Chaperone OS=Cryptococcus neoformans var. grubii serotype A (strain H99 / ATCC 208821 / CBS 10515 / FGSC 9487) GN=CNAG_04348 PE=4 SV=1	CNAG_04348				3			1	4	2	4
	Malonic semialdehyde reductase OS=Cryptococcus neoformans var. grubii serotype A (strain H99 / ATCC 208821 / CBS 10515 / FGSC 9487) GN=CNAG_03623 PE=3 SV=2	CNAG_03623							5	5		2
	Nucleolysin TIA-1/TIAR OS=Cryptococcus neoformans var. grubii serotype A (strain H99 / ATCC 208821 / CBS 10515 / FGSC 9487) GN=CNAG_01413 PE=4 SV=1	CNAG_01413				1			2	5
	Pre-mRNA-processing-splicing factor 8 OS=Cryptococcus neoformans var. grubii serotype A (strain H99 / ATCC 208821 / CBS 10515 / FGSC 9487) GN=CNAG_00147 PE=4 SV=1	CNAG_00147			1					6
	Dynamin GTPase OS=Cryptococcus neoformans var. grubii serotype A (strain H99 / ATCC 208821 / CBS 10515 / FGSC 9487) GN=CNAG_01655 PE=3 SV=1	CNAG_01655								8
	Mitochondrial import inner membrane translocase subunit TIM8 OS=Cryptococcus neoformans var. grubii serotype A (strain H99 / ATCC 208821 / CBS 10515 / FGSC 9487) GN=CNAG_05844 PE=3 SV=2	CNAG_05844			1	2	2	2	3	2	2	1
	Histone H2B OS=Cryptococcus neoformans var. grubii serotype A (strain H99 / ATCC 208821 / CBS 10515 / FGSC 9487) GN=CNAG_06746 PE=3 SV=1	CNAG_06746				2			1	2	2	2
	Mitochondrial import inner membrane translocase subunit TIM10 OS=Cryptococcus neoformans var. grubii serotype A (strain H99 / ATCC 208821 / CBS 10515 / FGSC 9487) GN=CNAG_01253 PE=3 SV=1	CNAG_01253				1	1		1	1	1	1
	Uracil phosphoribosyltransferase OS=Cryptococcus neoformans var. grubii serotype A (strain H99 / ATCC 208821 / CBS 10515 / FGSC 9487) GN=CNAG_02337 PE=4 SV=1	CNAG_02337			1	1	1		2	2	2	2
	Acetyltransferase OS=Cryptococcus neoformans var. grubii serotype A (strain H99 / ATCC 208821 / CBS 10515 / FGSC 9487) GN=CNAG_02988 PE=4 SV=1	CNAG_02988			2	1			3	3	1	3
	Large subunit ribosomal protein L39 OS=Cryptococcus neoformans var. grubii serotype A (strain H99 / ATCC 208821 / CBS 10515 / FGSC 9487) GN=CNAG_01455 PE=3 SV=2	CNAG_01455				1	1	2		2	1	2
	Threonine-tRNA ligase OS=Cryptococcus neoformans var. grubii serotype A (strain H99 / ATCC 208821 / CBS 10515 / FGSC 9487) GN=CNAG_06755 PE=3 SV=2	CNAG_06755				3	1			5		1
	Phosphoketolase OS=Cryptococcus neoformans var. grubii serotype A (strain H99 / ATCC 208821 / CBS 10515 / FGSC 9487) GN=CNAG_06923 PE=3 SV=1	CNAG_06923					3		1	2		2
	ATP phosphoribosyltransferase OS=Cryptococcus neoformans var. grubii serotype A (strain H99 / ATCC 208821 / CBS 10515 / FGSC 9487) GN=CNAG_01021 PE=3 SV=1	CNAG_01021							2	5		2
	Phosphoribosylaminoimidazolesuccinocarboxamide synthase OS=Cryptococcus neoformans var. grubii serotype A (strain H99 / ATCC 208821 / CBS 10515 / FGSC 9487) GN=CNAG_00143 PE=3 SV=2	CNAG_00143							1	5		2
	Uncharacterized protein OS=Cryptococcus neoformans var. grubii serotype A (strain H99 / ATCC 208821 / CBS 10515 / FGSC 9487) GN=CNAG_00534 PE=4 SV=1	CNAG_00534				1	2	2	2	2	2	2
	Aminopeptidase OS=Cryptococcus neoformans var. grubii serotype A (strain H99 / ATCC 208821 / CBS 10515 / FGSC 9487) GN=CNAG_04009 PE=3 SV=1	CNAG_04009			1		2		1	2	2	2
	Phospho-2-dehydro-3-deoxyheptonate aldolase OS=Cryptococcus neoformans var. grubii serotype A (strain H99 / ATCC 208821 / CBS 10515 / FGSC 9487) GN=CNAG_01400 PE=3 SV=1	CNAG_01400	TRUE			2	2	1	1	3	1	1
	Pyruvate dehydrogenase E1 component subunit beta OS=Cryptococcus neoformans var. grubii serotype A (strain H99 / ATCC 208821 / CBS 10515 / FGSC 9487) GN=CNAG_05059 PE=4 SV=2	CNAG_05059			1	1	1	1	1	1		1
	Mitochondrial import inner membrane translocase subunit TIM9 OS=Cryptococcus neoformans var. grubii serotype A (strain H99 / ATCC 208821 / CBS 10515 / FGSC 9487) GN=CNAG_00019 PE=3 SV=1	CNAG_00019				2	1	2	1	2	2	2
	Chaperonin GroES OS=Cryptococcus neoformans var. grubii serotype A (strain H99 / ATCC 208821 / CBS 10515 / FGSC 9487) GN=CNAG_03892 PE=3 SV=1	CNAG_03892			1		6	1		1	1	1
	NADH-ubiquinone oxidoreductase 49 kDa subunit, mitochondrial OS=Cryptococcus neoformans var. grubii serotype A (strain H99 / ATCC 208821 / CBS 10515 / FGSC 9487) GN=CNAG_05631 PE=3 SV=1	CNAG_05631				2	2	1		2	2	3
	Ribose-phosphate pyrophosphokinase OS=Cryptococcus neoformans var. grubii serotype A (strain H99 / ATCC 208821 / CBS 10515 / FGSC 9487) GN=CNAG_03335 PE=4 SV=1	CNAG_03335				2			1	3	1	1
	Prohibitin PHB1 OS=Cryptococcus neoformans var. grubii serotype A (strain H99 / ATCC 208821 / CBS 10515 / FGSC 9487) GN=CNAG_00088 PE=4 SV=1	CNAG_00088				1			1	6		2
	Uncharacterized protein OS=Cryptococcus neoformans var. grubii serotype A (strain H99 / ATCC 208821 / CBS 10515 / FGSC 9487) GN=CNAG_02585 PE=4 SV=1	CNAG_02585					1		2	6		2
	Importin subunit alpha OS=Cryptococcus neoformans var. grubii serotype A (strain H99 / ATCC 208821 / CBS 10515 / FGSC 9487) GN=CNAG_01361 PE=3 SV=1	CNAG_01361				2			1	4		2
	Uncharacterized protein OS=Cryptococcus neoformans var. grubii serotype A (strain H99 / ATCC 208821 / CBS 10515 / FGSC 9487) GN=CNAG_02843 PE=4 SV=1	CNAG_02843					4			5		2
	Glutamate-5-semialdehyde dehydrogenase OS=Cryptococcus neoformans var. grubii serotype A (strain H99 / ATCC 208821 / CBS 10515 / FGSC 9487) GN=CNAG_04990 PE=3 SV=1	CNAG_04990				2			1	5		2
	DNA-binding protein OS=Cryptococcus neoformans var. grubii serotype A (strain H99 / ATCC 208821 / CBS 10515 / FGSC 9487) GN=CNAG_00935 PE=4 SV=1	CNAG_00935				1	3			2
	Methionine-tRNA ligase, beta subunit OS=Cryptococcus neoformans var. grubii serotype A (strain H99 / ATCC 208821 / CBS 10515 / FGSC 9487) GN=CNAG_05827 PE=4 SV=2	CNAG_05827				1			1	5		2
	Galactose transporter OS=Cryptococcus neoformans var. grubii serotype A (strain H99 / ATCC 208821 / CBS 10515 / FGSC 9487) GN=CNAG_05387 PE=3 SV=1	CNAG_05387								5	2	1
	Importin subunit beta-1 OS=Cryptococcus neoformans var. grubii serotype A (strain H99 / ATCC 208821 / CBS 10515 / FGSC 9487) GN=CNAG_00988 PE=4 SV=1	CNAG_00988				1			1	6
	Coronin OS=Cryptococcus neoformans var. grubii serotype A (strain H99 / ATCC 208821 / CBS 10515 / FGSC 9487) GN=CNAG_05301 PE=3 SV=2	CNAG_05301						1		5
	26S protease regulatory subunit 6B OS=Cryptococcus neoformans var. grubii serotype A (strain H99 / ATCC 208821 / CBS 10515 / FGSC 9487) GN=CNAG_03904 PE=3 SV=1	CNAG_03904	TRUE							2
	Alpha-1,4 glucan phosphorylase OS=Cryptococcus neoformans var. grubii serotype A (strain H99 / ATCC 208821 / CBS 10515 / FGSC 9487) GN=CNAG_06666 PE=3 SV=2	CNAG_06666								9		2
	Translation initiation factor aIF-2 OS=Cryptococcus neoformans var. grubii serotype A (strain H99 / ATCC 208821 / CBS 10515 / FGSC 9487) GN=CNAG_03606 PE=4 SV=1	CNAG_03606							1	7
	CK1/CK1/CK1-D protein kinase OS=Cryptococcus neoformans var. grubii serotype A (strain H99 / ATCC 208821 / CBS 10515 / FGSC 9487) GN=CNAG_07427 PE=3 SV=1	CNAG_07427			1	1	2	1	2	4	2	2
	Isochorismatase hydrolase OS=Cryptococcus neoformans var. grubii serotype A (strain H99 / ATCC 208821 / CBS 10515 / FGSC 9487) GN=CNAG_06935 PE=4 SV=1	CNAG_06935				2			1	3	1	3
	Carboxymethylenebutenolidase OS=Cryptococcus neoformans var. grubii serotype A (strain H99 / ATCC 208821 / CBS 10515 / FGSC 9487) GN=CNAG_00662 PE=4 SV=1	CNAG_00662			1	1	2		1	1		2
	Glutathione peroxidase OS=Cryptococcus neoformans var. grubii serotype A (strain H99 / ATCC 208821 / CBS 10515 / FGSC 9487) GN=CNAG_02503 PE=3 SV=1	CNAG_02503			1	1	1		2	2	1	2
	ATPase GET3 OS=Cryptococcus neoformans var. grubii serotype A (strain H99 / ATCC 208821 / CBS 10515 / FGSC 9487) GN=GET3 PE=3 SV=2	GET3							1	2	1	1
	Large subunit ribosomal protein L11 OS=Cryptococcus neoformans var. grubii serotype A (strain H99 / ATCC 208821 / CBS 10515 / FGSC 9487) GN=CNAG_03693 PE=3 SV=1	CNAG_03693				1	1		1	1
	Phosphatidylserine decarboxylase OS=Cryptococcus neoformans var. grubii serotype A (strain H99 / ATCC 208821 / CBS 10515 / FGSC 9487) GN=CNAG_00834 PE=4 SV=1	CNAG_00834					1	1	1	2	1	1
	Uncharacterized protein OS=Cryptococcus neoformans var. grubii serotype A (strain H99 / ATCC 208821 / CBS 10515 / FGSC 9487) GN=CNAG_07927 PE=4 SV=1	CNAG_07927				2	1		1	2	2	1
	Uncharacterized protein OS=Cryptococcus neoformans var. grubii serotype A (strain H99 / ATCC 208821 / CBS 10515 / FGSC 9487) GN=CNAG_01446 PE=4 SV=1	CNAG_01446					4				1	1
	Cystathionine beta-lyase OS=Cryptococcus neoformans var. grubii serotype A (strain H99 / ATCC 208821 / CBS 10515 / FGSC 9487) GN=CNAG_02686 PE=4 SV=1	CNAG_02686				1				5		2
	Sugar transporter OS=Cryptococcus neoformans var. grubii serotype A (strain H99 / ATCC 208821 / CBS 10515 / FGSC 9487) GN=CNAG_05662 PE=3 SV=1	CNAG_05662							2	5	1	2
	Uncharacterized protein OS=Cryptococcus neoformans var. grubii serotype A (strain H99 / ATCC 208821 / CBS 10515 / FGSC 9487) GN=CNAG_06381 PE=4 SV=1	CNAG_06381								3		3
	Amidophosphoribosyltransferase OS=Cryptococcus neoformans var. grubii serotype A (strain H99 / ATCC 208821 / CBS 10515 / FGSC 9487) GN=CNAG_02853 PE=3 SV=2	CNAG_02853							2	4
	Leucine-tRNA ligase OS=Cryptococcus neoformans var. grubii serotype A (strain H99 / ATCC 208821 / CBS 10515 / FGSC 9487) GN=CNAG_06123 PE=4 SV=2	CNAG_06123					2			3
	Importin beta-4 subunit OS=Cryptococcus neoformans var. grubii serotype A (strain H99 / ATCC 208821 / CBS 10515 / FGSC 9487) GN=CNAG_05884 PE=4 SV=2	CNAG_05884							1	8
	Farnesyl diphosphate synthase OS=Cryptococcus neoformans var. grubii serotype A (strain H99 / ATCC 208821 / CBS 10515 / FGSC 9487) GN=CNAG_02084 PE=3 SV=2	CNAG_02084				2	1			2	1	1
	Fe-S protein assembly co-chaperone HscB OS=Cryptococcus neoformans var. grubii serotype A (strain H99 / ATCC 208821 / CBS 10515 / FGSC 9487) GN=CNAG_04288 PE=4 SV=1	CNAG_04288					1		1	2	2	1
	Uncharacterized protein OS=Cryptococcus neoformans var. grubii serotype A (strain H99 / ATCC 208821 / CBS 10515 / FGSC 9487) GN=CNAG_00491 PE=4 SV=1	CNAG_00491			1			1	2	4	1	2
	Sterol-4alpha-carboxylate 3-dehydrogenase (Decarboxylating) OS=Cryptococcus neoformans var. grubii serotype A (strain H99 / ATCC 208821 / CBS 10515 / FGSC 9487) GN=CNAG_04605 PE=4 SV=1	CNAG_04605				1			2	3	1	1
	Sarcosine oxidase OS=Cryptococcus neoformans var. grubii serotype A (strain H99 / ATCC 208821 / CBS 10515 / FGSC 9487) GN=CNAG_05115 PE=4 SV=2	CNAG_05115				1			2	5
	Uncharacterized protein OS=Cryptococcus neoformans var. grubii serotype A (strain H99 / ATCC 208821 / CBS 10515 / FGSC 9487) GN=CNAG_07382 PE=4 SV=1	CNAG_07382				2				2	2	2
	Eukaryotic translation initiation factor 3 subunit M OS=Cryptococcus neoformans var. grubii serotype A (strain H99 / ATCC 208821 / CBS 10515 / FGSC 9487) GN=CNAG_00509 PE=3 SV=1	CNAG_00509				1			1	6		1
	GMP synthase [glutamine-hydrolyzing] OS=Cryptococcus neoformans var. grubii serotype A (strain H99 / ATCC 208821 / CBS 10515 / FGSC 9487) GN=CNAG_01877 PE=3 SV=1	CNAG_01877							1	5		1
	U5 small nuclear ribonucleoprotein component OS=Cryptococcus neoformans var. grubii serotype A (strain H99 / ATCC 208821 / CBS 10515 / FGSC 9487) GN=CNAG_01091 PE=4 SV=1	CNAG_01091	TRUE							4
	Uncharacterized protein OS=Cryptococcus neoformans var. grubii serotype A (strain H99 / ATCC 208821 / CBS 10515 / FGSC 9487) GN=CNAG_06511 PE=4 SV=2	CNAG_06511								4		1
	Voltage-gated potassium channel protein beta-2 subunit OS=Cryptococcus neoformans var. grubii serotype A (strain H99 / ATCC 208821 / CBS 10515 / FGSC 9487) GN=CNAG_04209 PE=4 SV=1	CNAG_04209				1				2
	26S proteasome regulatory subunit N1 OS=Cryptococcus neoformans var. grubii serotype A (strain H99 / ATCC 208821 / CBS 10515 / FGSC 9487) GN=CNAG_07863 PE=4 SV=2	CNAG_07863								5		3
	Adenosylhomocysteinase OS=Cryptococcus neoformans var. grubii serotype A (strain H99 / ATCC 208821 / CBS 10515 / FGSC 9487) GN=CNAG_00886 PE=3 SV=2	CNAG_00886					6			1	1
	Coatomer subunit beta OS=Cryptococcus neoformans var. grubii serotype A (strain H99 / ATCC 208821 / CBS 10515 / FGSC 9487) GN=CNAG_03299 PE=4 SV=2	CNAG_03299							1	6
	Small subunit ribosomal protein S27Ae OS=Cryptococcus neoformans var. grubii serotype A (strain H99 / ATCC 208821 / CBS 10515 / FGSC 9487) GN=CNAG_01181 PE=4 SV=1	CNAG_01181				2	1	1	1	1	1	1
	Stearoyl-CoA desaturase (Delta-9 desaturase) OS=Cryptococcus neoformans var. grubii serotype A (strain H99 / ATCC 208821 / CBS 10515 / FGSC 9487) GN=CNAG_04687 PE=4 SV=1	CNAG_04687				1		1		4		1
	Long-chain acyl-CoA synthetase OS=Cryptococcus neoformans var. grubii serotype A (strain H99 / ATCC 208821 / CBS 10515 / FGSC 9487) GN=CNAG_04485 PE=4 SV=1	CNAG_04485				1				5	1	1
	Chaperone regulator OS=Cryptococcus neoformans var. grubii serotype A (strain H99 / ATCC 208821 / CBS 10515 / FGSC 9487) GN=CNAG_06106 PE=4 SV=2	CNAG_06106				1			1	2		1
	Translation initiation factor 2 subunit 1 OS=Cryptococcus neoformans var. grubii serotype A (strain H99 / ATCC 208821 / CBS 10515 / FGSC 9487) GN=CNAG_07778 PE=4 SV=1	CNAG_07778				2			1	2		2
	Carbonic anhydrase OS=Cryptococcus neoformans var. grubii serotype A (strain H99 / ATCC 208821 / CBS 10515 / FGSC 9487) GN=CNAG_05144 PE=3 SV=1	CNAG_05144				1				2	1	1
	Pyrroline-5-carboxylate reductase OS=Cryptococcus neoformans var. grubii serotype A (strain H99 / ATCC 208821 / CBS 10515 / FGSC 9487) GN=CNAG_05899 PE=3 SV=1	CNAG_05899				2			2	4	1	1
	Protein disulfide-isomerase OS=Cryptococcus neoformans var. grubii serotype A (strain H99 / ATCC 208821 / CBS 10515 / FGSC 9487) GN=CNAG_02927 PE=4 SV=1	CNAG_02927					1		1	4	1	1
	ATP-binding cassette, sub-family E, member 1 OS=Cryptococcus neoformans var. grubii serotype A (strain H99 / ATCC 208821 / CBS 10515 / FGSC 9487) GN=CNAG_00754 PE=4 SV=1	CNAG_00754				1			2	4		1
	Phosphoadenosine phosphosulfate reductase OS=Cryptococcus neoformans var. grubii serotype A (strain H99 / ATCC 208821 / CBS 10515 / FGSC 9487) GN=CNAG_03898 PE=4 SV=1	CNAG_03898				1			1	1
	ATP-binding cassette transporter OS=Cryptococcus neoformans var. grubii serotype A (strain H99 / ATCC 208821 / CBS 10515 / FGSC 9487) GN=CNAG_00730 PE=3 SV=1	CNAG_00730				1				2
	Phosphoribosylaminoimidazole carboxylase OS=Cryptococcus neoformans var. grubii serotype A (strain H99 / ATCC 208821 / CBS 10515 / FGSC 9487) GN=ADE2 PE=2 SV=1	ADE2				2			1	6		1
	Oxoglutarate dehydrogenase (Succinyl-transferring), E1 component OS=Cryptococcus neoformans var. grubii serotype A (strain H99 / ATCC 208821 / CBS 10515 / FGSC 9487) GN=CNAG_03674 PE=4 SV=1	CNAG_03674					4			1	1	1
	Glucose transporter OS=Cryptococcus neoformans var. grubii serotype A (strain H99 / ATCC 208821 / CBS 10515 / FGSC 9487) GN=CNAG_03772 PE=3 SV=2	CNAG_03772							1	2	1	2
	26S protease regulatory subunit 10B OS=Cryptococcus neoformans var. grubii serotype A (strain H99 / ATCC 208821 / CBS 10515 / FGSC 9487) GN=CNAG_04906 PE=3 SV=1	CNAG_04906	TRUE							2
	Fimbrin OS=Cryptococcus neoformans var. grubii serotype A (strain H99 / ATCC 208821 / CBS 10515 / FGSC 9487) GN=CNAG_04738 PE=4 SV=1	CNAG_04738							1	5
	ATP-dependent Clp protease ATP-binding subunit ClpB OS=Cryptococcus neoformans var. grubii serotype A (strain H99 / ATCC 208821 / CBS 10515 / FGSC 9487) GN=CNAG_03347 PE=4 SV=1	CNAG_03347							1	4
	ATP-dependent RNA helicase FAL1 OS=Cryptococcus neoformans var. grubii serotype A (strain H99 / ATCC 208821 / CBS 10515 / FGSC 9487) GN=CNAG_01548 PE=4 SV=2	CNAG_01548								4
	Methylenetetrahydrofolate dehydrogenase (NAD ) OS=Cryptococcus neoformans var. grubii serotype A (strain H99 / ATCC 208821 / CBS 10515 / FGSC 9487) GN=CNAG_06645 PE=4 SV=1	CNAG_06645				2				3
	Uncharacterized protein OS=Cryptococcus neoformans var. grubii serotype A (strain H99 / ATCC 208821 / CBS 10515 / FGSC 9487) GN=CNAG_03143 PE=4 SV=1	CNAG_03143					6			2
	Anthranilate synthase component I OS=Cryptococcus neoformans var. grubii serotype A (strain H99 / ATCC 208821 / CBS 10515 / FGSC 9487) GN=CNAG_06679 PE=4 SV=2	CNAG_06679								6		1
	Uncharacterized protein OS=Cryptococcus neoformans var. grubii serotype A (strain H99 / ATCC 208821 / CBS 10515 / FGSC 9487) GN=CNAG_02191 PE=4 SV=1	CNAG_02191			1			1	1	2		1
	NADH dehydrogenase (Ubiquinone) Fe-S protein 3 OS=Cryptococcus neoformans var. grubii serotype A (strain H99 / ATCC 208821 / CBS 10515 / FGSC 9487) GN=CNAG_07177 PE=3 SV=2	CNAG_07177				2	3			2	1	3
	GTP-binding protein ypt3 OS=Cryptococcus neoformans var. grubii serotype A (strain H99 / ATCC 208821 / CBS 10515 / FGSC 9487) GN=CNAG_02367 PE=4 SV=1	CNAG_02367				1		1	1	3	1
	dTDP-4-dehydrorhamnose reductase OS=Cryptococcus neoformans var. grubii serotype A (strain H99 / ATCC 208821 / CBS 10515 / FGSC 9487) GN=CNAG_03725 PE=4 SV=1	CNAG_03725					1	1		2
	Multiprotein-bridging factor 1 OS=Cryptococcus neoformans var. grubii serotype A (strain H99 / ATCC 208821 / CBS 10515 / FGSC 9487) GN=CNAG_04637 PE=4 SV=1	CNAG_04637			1	2	3	2		1
	Uncharacterized protein OS=Cryptococcus neoformans var. grubii serotype A (strain H99 / ATCC 208821 / CBS 10515 / FGSC 9487) GN=CNAG_02442 PE=4 SV=1	CNAG_02442							1		1
	Peptidylprolyl isomerase OS=Cryptococcus neoformans var. grubii serotype A (strain H99 / ATCC 208821 / CBS 10515 / FGSC 9487) GN=CNAG_02309 PE=4 SV=1	CNAG_02309				1				2		1
	Uncharacterized protein OS=Cryptococcus neoformans var. grubii serotype A (strain H99 / ATCC 208821 / CBS 10515 / FGSC 9487) GN=CNAG_05878 PE=4 SV=1	CNAG_05878				2		1		4		2
	26S protease regulatory subunit 4 OS=Cryptococcus neoformans var. grubii serotype A (strain H99 / ATCC 208821 / CBS 10515 / FGSC 9487) GN=CNAG_02239 PE=3 SV=2	CNAG_02239				1			1	5		1
	Lupus La protein OS=Cryptococcus neoformans var. grubii serotype A (strain H99 / ATCC 208821 / CBS 10515 / FGSC 9487) GN=CNAG_02301 PE=4 SV=1	CNAG_02301							1	3		1
	Solute carrier family 25 (Mitochondrial 2-oxodicarboxylate transporter), member 21 OS=Cryptococcus neoformans var. grubii serotype A (strain H99 / ATCC 208821 / CBS 10515 / FGSC 9487) GN=CNAG_01752 PE=3 SV=1	CNAG_01752							1	3
	Mitogen-activated protein kinase HOG1 OS=Cryptococcus neoformans var. grubii serotype A (strain H99 / ATCC 208821 / CBS 10515 / FGSC 9487) GN=HOG1 PE=1 SV=1	HOG1	TRUE							3		1
	Protein YOP1 OS=Cryptococcus neoformans var. grubii serotype A (strain H99 / ATCC 208821 / CBS 10515 / FGSC 9487) GN=CNAG_01031 PE=3 SV=1	CNAG_01031							1	5		1
	Dihydroorotate dehydrogenase (quinone), mitochondrial OS=Cryptococcus neoformans var. grubii serotype A (strain H99 / ATCC 208821 / CBS 10515 / FGSC 9487) GN=CNAG_02794 PE=3 SV=1	CNAG_02794								4		1
	Histone H3 OS=Cryptococcus neoformans var. grubii serotype A (strain H99 / ATCC 208821 / CBS 10515 / FGSC 9487) GN=CNAG_06745 PE=3 SV=1	CNAG_06745						1
	Coatomer subunit gamma OS=Cryptococcus neoformans var. grubii serotype A (strain H99 / ATCC 208821 / CBS 10515 / FGSC 9487) GN=CNAG_01274 PE=3 SV=1	CNAG_01274							1	5
	Pre-mRNA-splicing helicase BRR2 OS=Cryptococcus neoformans var. grubii serotype A (strain H99 / ATCC 208821 / CBS 10515 / FGSC 9487) GN=CNAG_06585 PE=4 SV=1	CNAG_06585								8
	Secondary thiamine-phosphate synthase enzyme OS=Cryptococcus neoformans var. grubii serotype A (strain H99 / ATCC 208821 / CBS 10515 / FGSC 9487) GN=CNAG_00400 PE=4 SV=2	CNAG_00400			1	1			1	2	1	1
	Cell division control protein 42 OS=Cryptococcus neoformans var. grubii serotype A (strain H99 / ATCC 208821 / CBS 10515 / FGSC 9487) GN=CNAG_05348 PE=3 SV=1	CNAG_05348	TRUE			1	1	1	1	2	1	2
	Ubiquinol-cytochrome c reductase subunit 10 OS=Cryptococcus neoformans var. grubii serotype A (strain H99 / ATCC 208821 / CBS 10515 / FGSC 9487) GN=CNAG_05069 PE=4 SV=2	CNAG_05069				2			1	2	1	2
	Small nuclear ribonucleoprotein Sm D2 OS=Cryptococcus neoformans var. grubii serotype A (strain H99 / ATCC 208821 / CBS 10515 / FGSC 9487) GN=CNAG_03814 PE=4 SV=1	CNAG_03814				2			1	3		1
	Ribosome assembly factor mrt4 OS=Cryptococcus neoformans var. grubii serotype A (strain H99 / ATCC 208821 / CBS 10515 / FGSC 9487) GN=CNAG_03789 PE=3 SV=1	CNAG_03789				1	1			2		1
	DNA-directed RNA polymerase I and III subunit RPAC1 OS=Cryptococcus neoformans var. grubii serotype A (strain H99 / ATCC 208821 / CBS 10515 / FGSC 9487) GN=CNAG_01179 PE=4 SV=1	CNAG_01179				1				4		2
	Transferase OS=Cryptococcus neoformans var. grubii serotype A (strain H99 / ATCC 208821 / CBS 10515 / FGSC 9487) GN=CNAG_02546 PE=4 SV=1	CNAG_02546				1			2	3	1	1
	RNP domain-containing protein OS=Cryptococcus neoformans var. grubii serotype A (strain H99 / ATCC 208821 / CBS 10515 / FGSC 9487) GN=CNAG_05013 PE=1 SV=2	CNAG_05013				1			1	2		2
	Uncharacterized protein OS=Cryptococcus neoformans var. grubii serotype A (strain H99 / ATCC 208821 / CBS 10515 / FGSC 9487) GN=CNAG_06800 PE=4 SV=1	CNAG_06800					1			1	1	1
	Hexose transporter OS=Cryptococcus neoformans var. grubii serotype A (strain H99 / ATCC 208821 / CBS 10515 / FGSC 9487) GN=CNAG_03438 PE=3 SV=1	CNAG_03438			1	2	1			1
	Ornithine carbamoyltransferase OS=Cryptococcus neoformans var. grubii serotype A (strain H99 / ATCC 208821 / CBS 10515 / FGSC 9487) GN=CNAG_02812 PE=3 SV=1	CNAG_02812					2			2	1	1
	Uncharacterized protein OS=Cryptococcus neoformans var. grubii serotype A (strain H99 / ATCC 208821 / CBS 10515 / FGSC 9487) GN=CNAG_03416 PE=4 SV=2	CNAG_03416				1				4	1	2
	Acyl-CoA dehydrogenase OS=Cryptococcus neoformans var. grubii serotype A (strain H99 / ATCC 208821 / CBS 10515 / FGSC 9487) GN=CNAG_03666 PE=4 SV=2	CNAG_03666							1	3	2	2
	Actin-related protein 2/3 complex subunit 3 OS=Cryptococcus neoformans var. grubii serotype A (strain H99 / ATCC 208821 / CBS 10515 / FGSC 9487) GN=CNAG_04765 PE=3 SV=1	CNAG_04765								2		2
	26S protease regulatory subunit 8 OS=Cryptococcus neoformans var. grubii serotype A (strain H99 / ATCC 208821 / CBS 10515 / FGSC 9487) GN=CNAG_04666 PE=3 SV=1	CNAG_04666	TRUE						1	4		2
	Elongation factor G, mitochondrial OS=Cryptococcus neoformans var. grubii serotype A (strain H99 / ATCC 208821 / CBS 10515 / FGSC 9487) GN=MEF1 PE=3 SV=1	MEF1								4		1
	Indigoidine synthase A family protein OS=Cryptococcus neoformans var. grubii serotype A (strain H99 / ATCC 208821 / CBS 10515 / FGSC 9487) GN=CNAG_05600 PE=3 SV=2	CNAG_05600								4		1
	Translation initiation factor 4G OS=Cryptococcus neoformans var. grubii serotype A (strain H99 / ATCC 208821 / CBS 10515 / FGSC 9487) GN=CNAG_00386 PE=4 SV=1	CNAG_00386							1	3
	Protein transporter SEC31 OS=Cryptococcus neoformans var. grubii serotype A (strain H99 / ATCC 208821 / CBS 10515 / FGSC 9487) GN=CNAG_04803 PE=4 SV=2	CNAG_04803							1	3
	Pumilio-family RNA binding protein OS=Cryptococcus neoformans var. grubii serotype A (strain H99 / ATCC 208821 / CBS 10515 / FGSC 9487) GN=CNAG_02810 PE=4 SV=2	CNAG_02810							1	6
	Ubiquinol-cytochrome c reductase subunit 9 OS=Cryptococcus neoformans var. grubii serotype A (strain H99 / ATCC 208821 / CBS 10515 / FGSC 9487) GN=CNAG_05633 PE=4 SV=1	CNAG_05633				2	1	1	1	2		2
	Uncharacterized protein OS=Cryptococcus neoformans var. grubii serotype A (strain H99 / ATCC 208821 / CBS 10515 / FGSC 9487) GN=CNAG_02775 PE=4 SV=1	CNAG_02775				1	1	1	1		1
	Uncharacterized protein OS=Cryptococcus neoformans var. grubii serotype A (strain H99 / ATCC 208821 / CBS 10515 / FGSC 9487) GN=CNAG_00626 PE=4 SV=1	CNAG_00626					1		1	1	1	3
	D-arabinitol 2-dehydrogenase OS=Cryptococcus neoformans var. grubii serotype A (strain H99 / ATCC 208821 / CBS 10515 / FGSC 9487) GN=CNAG_02925 PE=4 SV=1	CNAG_02925					1			3	1
	Carbamoyl-phosphate synthase, small subunit OS=Cryptococcus neoformans var. grubii serotype A (strain H99 / ATCC 208821 / CBS 10515 / FGSC 9487) GN=CNAG_00976 PE=3 SV=1	CNAG_00976				1				1	1	1
	UDP-N-acetylglucosamine pyrophosphorylase OS=Cryptococcus neoformans var. grubii serotype A (strain H99 / ATCC 208821 / CBS 10515 / FGSC 9487) GN=CNAG_05828 PE=4 SV=1	CNAG_05828				1				5
	D-lactaldehyde dehydrogenase OS=Cryptococcus neoformans var. grubii serotype A (strain H99 / ATCC 208821 / CBS 10515 / FGSC 9487) GN=CNAG_02182 PE=4 SV=1	CNAG_02182					4			1
	Multifunctional tryptophan biosynthesis protein OS=Cryptococcus neoformans var. grubii serotype A (strain H99 / ATCC 208821 / CBS 10515 / FGSC 9487) GN=TRP1 PE=3 SV=2	TRP1							1	4
	Eukaryotic translation initiation factor 3 subunit K OS=Cryptococcus neoformans var. grubii serotype A (strain H99 / ATCC 208821 / CBS 10515 / FGSC 9487) GN=CNAG_01111 PE=3 SV=2	CNAG_01111								5		1
	DNA-directed RNA polymerase subunit beta OS=Cryptococcus neoformans var. grubii serotype A (strain H99 / ATCC 208821 / CBS 10515 / FGSC 9487) GN=CNAG_06611 PE=3 SV=2	CNAG_06611								3		2
	Uncharacterized protein OS=Cryptococcus neoformans var. grubii serotype A (strain H99 / ATCC 208821 / CBS 10515 / FGSC 9487) GN=CNAG_03058 PE=4 SV=1	CNAG_03058					5			1
	Cytochrome c oxidase-assembly factor COX23, mitochondrial OS=Cryptococcus neoformans var. grubii serotype A (strain H99 / ATCC 208821 / CBS 10515 / FGSC 9487) GN=CNAG_06414 PE=4 SV=1	CNAG_06414					1			1
	Small nuclear ribonucleoprotein B and B OS=Cryptococcus neoformans var. grubii serotype A (strain H99 / ATCC 208821 / CBS 10515 / FGSC 9487) GN=CNAG_04840 PE=4 SV=2	CNAG_04840				1				1		2
	Actin-related protein 2/3 complex subunit 4 OS=Cryptococcus neoformans var. grubii serotype A (strain H99 / ATCC 208821 / CBS 10515 / FGSC 9487) GN=CNAG_01147 PE=3 SV=1	CNAG_01147								2	1	2
	Eukaryotic translation initiation factor 3 subunit H OS=Cryptococcus neoformans var. grubii serotype A (strain H99 / ATCC 208821 / CBS 10515 / FGSC 9487) GN=CNAG_02507 PE=3 SV=1	CNAG_02507							2	4		1
	Cytoplasmic protein OS=Cryptococcus neoformans var. grubii serotype A (strain H99 / ATCC 208821 / CBS 10515 / FGSC 9487) GN=CNAG_03410 PE=4 SV=1	CNAG_03410				1				4		2
	Mandelate racemase/muconate lactonizing enzyme OS=Cryptococcus neoformans var. grubii serotype A (strain H99 / ATCC 208821 / CBS 10515 / FGSC 9487) GN=CNAG_03599 PE=4 SV=2	CNAG_03599								1
	Actin-related protein 2/3 complex subunit 5 OS=Cryptococcus neoformans var. grubii serotype A (strain H99 / ATCC 208821 / CBS 10515 / FGSC 9487) GN=CNAG_00318 PE=3 SV=1	CNAG_00318							1	2	1	2
	Flavoprotein OS=Cryptococcus neoformans var. grubii serotype A (strain H99 / ATCC 208821 / CBS 10515 / FGSC 9487) GN=CNAG_01846 PE=4 SV=2	CNAG_01846					2			1	1
	Uncharacterized protein OS=Cryptococcus neoformans var. grubii serotype A (strain H99 / ATCC 208821 / CBS 10515 / FGSC 9487) GN=CNAG_01270 PE=4 SV=1	CNAG_01270				2				3	1	2
	Uncharacterized protein OS=Cryptococcus neoformans var. grubii serotype A (strain H99 / ATCC 208821 / CBS 10515 / FGSC 9487) GN=CNAG_00586 PE=4 SV=1	CNAG_00586			1	2	3	3
	Mitochondrial carrier protein OS=Cryptococcus neoformans var. grubii serotype A (strain H99 / ATCC 208821 / CBS 10515 / FGSC 9487) GN=CNAG_00512 PE=4 SV=2	CNAG_00512				1			1	4		1
	F-type H-transporting ATPase subunit delta OS=Cryptococcus neoformans var. grubii serotype A (strain H99 / ATCC 208821 / CBS 10515 / FGSC 9487) GN=CNAG_06767 PE=3 SV=2	CNAG_06767				1	1			1
	Uncharacterized protein OS=Cryptococcus neoformans var. grubii serotype A (strain H99 / ATCC 208821 / CBS 10515 / FGSC 9487) GN=CNAG_04186 PE=4 SV=1	CNAG_04186								2		1
	Mitochondrial import inner membrane translocase subunit OS=Cryptococcus neoformans var. grubii serotype A (strain H99 / ATCC 208821 / CBS 10515 / FGSC 9487) GN=CNAG_01397 PE=4 SV=1	CNAG_01397				1				3		2
	Elongation factor Ts, mitochondrial OS=Cryptococcus neoformans var. grubii serotype A (strain H99 / ATCC 208821 / CBS 10515 / FGSC 9487) GN=TSF1 PE=3 SV=1	TSF1				1				3
	Uncharacterized protein OS=Cryptococcus neoformans var. grubii serotype A (strain H99 / ATCC 208821 / CBS 10515 / FGSC 9487) GN=CNAG_03007 PE=4 SV=1	CNAG_03007					3	1
	1,4-alpha-glucan-branching enzyme OS=Cryptococcus neoformans var. grubii serotype A (strain H99 / ATCC 208821 / CBS 10515 / FGSC 9487) GN=CNAG_00393 PE=4 SV=1	CNAG_00393								2	1	1
	Adenylyl-sulfate kinase OS=Cryptococcus neoformans var. grubii serotype A (strain H99 / ATCC 208821 / CBS 10515 / FGSC 9487) GN=CNAG_02202 PE=3 SV=1	CNAG_02202				2				2		1
	Ubiquitin-conjugating enzyme E2 OS=Cryptococcus neoformans var. grubii serotype A (strain H99 / ATCC 208821 / CBS 10515 / FGSC 9487) GN=CNAG_05886 PE=3 SV=1	CNAG_05886				1				4		2
	DNA-directed RNA polymerase subunit OS=Cryptococcus neoformans var. grubii serotype A (strain H99 / ATCC 208821 / CBS 10515 / FGSC 9487) GN=CNAG_02166 PE=3 SV=1	CNAG_02166				1				4		1
	Peptide chain release factor 1 OS=Cryptococcus neoformans var. grubii serotype A (strain H99 / ATCC 208821 / CBS 10515 / FGSC 9487) GN=CNAG_02948 PE=4 SV=2	CNAG_02948								3
	26S proteasome regulatory subunit N8 OS=Cryptococcus neoformans var. grubii serotype A (strain H99 / ATCC 208821 / CBS 10515 / FGSC 9487) GN=CNAG_00046 PE=4 SV=1	CNAG_00046				1				6
	Histidinol-phosphate transaminase OS=Cryptococcus neoformans var. grubii serotype A (strain H99 / ATCC 208821 / CBS 10515 / FGSC 9487) GN=CNAG_03812 PE=3 SV=1	CNAG_03812								2		1
	Peptide alpha-N-acetyltransferase OS=Cryptococcus neoformans var. grubii serotype A (strain H99 / ATCC 208821 / CBS 10515 / FGSC 9487) GN=CNAG_02110 PE=4 SV=2	CNAG_02110								3
	Chain B, Green Fluorescent Protein Bound to Minimizer Nanobody (C. dromedarius)		TRUE				1	2		1
	Immunoreactive mannoprotein MP88 OS=Cryptococcus neoformans var. grubii serotype A (strain H99 / ATCC 208821 / CBS 10515 / FGSC 9487) GN=CNAG_00776 PE=4 SV=1	CNAG_00776			1	1	1	1		1	1	1
	Uncharacterized protein OS=Cryptococcus neoformans var. grubii serotype A (strain H99 / ATCC 208821 / CBS 10515 / FGSC 9487) GN=CNAG_01302 PE=4 SV=1	CNAG_01302				1		1	1	1	1	1
	Histidyl-tRNA synthetase OS=Cryptococcus neoformans var. grubii serotype A (strain H99 / ATCC 208821 / CBS 10515 / FGSC 9487) GN=CNAG_01544 PE=4 SV=2	CNAG_01544				1	1			1	1	1
	Nucleoside diphosphate kinase OS=Cryptococcus neoformans var. grubii serotype A (strain H99 / ATCC 208821 / CBS 10515 / FGSC 9487) GN=CNAG_02285 PE=3 SV=1	CNAG_02285					2			1
	Endoribonuclease OS=Cryptococcus neoformans var. grubii serotype A (strain H99 / ATCC 208821 / CBS 10515 / FGSC 9487) GN=CNAG_05831 PE=4 SV=1	CNAG_05831								1
	1,3-beta-glucan synthase component FKS1 OS=Cryptococcus neoformans var. grubii serotype A (strain H99 / ATCC 208821 / CBS 10515 / FGSC 9487) GN=FKS1 PE=3 SV=3	FKS1				1				3	1	1
	Cytoplasmic protein OS=Cryptococcus neoformans var. grubii serotype A (strain H99 / ATCC 208821 / CBS 10515 / FGSC 9487) GN=CNAG_01780 PE=4 SV=1	CNAG_01780								2	1	1
	Uncharacterized protein OS=Cryptococcus neoformans var. grubii serotype A (strain H99 / ATCC 208821 / CBS 10515 / FGSC 9487) GN=CNAG_03408 PE=4 SV=2	CNAG_03408							2	1	1	1
	F-type H-transporting ATPase subunit G OS=Cryptococcus neoformans var. grubii serotype A (strain H99 / ATCC 208821 / CBS 10515 / FGSC 9487) GN=CNAG_02762 PE=4 SV=1	CNAG_02762					1			2
	Pyridoxamine 5'-phosphate oxidase OS=Cryptococcus neoformans var. grubii serotype A (strain H99 / ATCC 208821 / CBS 10515 / FGSC 9487) GN=CNAG_05440 PE=3 SV=2	CNAG_05440							2	2		1
	NADH-ubiquinone oxidoreductase OS=Cryptococcus neoformans var. grubii serotype A (strain H99 / ATCC 208821 / CBS 10515 / FGSC 9487) GN=CNAG_05197 PE=3 SV=1	CNAG_05197				1	1	1
	Malonic semialdehyde reductase OS=Cryptococcus neoformans var. grubii serotype A (strain H99 / ATCC 208821 / CBS 10515 / FGSC 9487) GN=CNAG_02935 PE=3 SV=1	CNAG_02935							2	3		2
	Uncharacterized protein OS=Cryptococcus neoformans var. grubii serotype A (strain H99 / ATCC 208821 / CBS 10515 / FGSC 9487) GN=CNAG_03298 PE=4 SV=1	CNAG_03298								1
	Glycine cleavage system P protein OS=Cryptococcus neoformans var. grubii serotype A (strain H99 / ATCC 208821 / CBS 10515 / FGSC 9487) GN=CNAG_01594 PE=3 SV=1	CNAG_01594								2	1
	RuvB-like helicase OS=Cryptococcus neoformans var. grubii serotype A (strain H99 / ATCC 208821 / CBS 10515 / FGSC 9487) GN=CNAG_00705 PE=3 SV=1	CNAG_00705								2	1
	DNA-binding protein creA OS=Cryptococcus neoformans var. grubii serotype A (strain H99 / ATCC 208821 / CBS 10515 / FGSC 9487) GN=CNAG_06327 PE=4 SV=1	CNAG_06327								1		1
	Transcription elongation factor S-II OS=Cryptococcus neoformans var. grubii serotype A (strain H99 / ATCC 208821 / CBS 10515 / FGSC 9487) GN=CNAG_07679 PE=4 SV=2	CNAG_07679							2	2
	Phosphomethylpyrimidine kinase OS=Cryptococcus neoformans var. grubii serotype A (strain H99 / ATCC 208821 / CBS 10515 / FGSC 9487) GN=CNAG_03592 PE=4 SV=2	CNAG_03592								1
	Mannose-6-phosphate isomerase OS=Cryptococcus neoformans var. grubii serotype A (strain H99 / ATCC 208821 / CBS 10515 / FGSC 9487) GN=CNAG_04312 PE=3 SV=2	CNAG_04312								2		1
	Homoserine dehydrogenase OS=Cryptococcus neoformans var. grubii serotype A (strain H99 / ATCC 208821 / CBS 10515 / FGSC 9487) GN=CNAG_04776 PE=3 SV=1	CNAG_04776								2
	Importin beta-2 subunit OS=Cryptococcus neoformans var. grubii serotype A (strain H99 / ATCC 208821 / CBS 10515 / FGSC 9487) GN=CNAG_02457 PE=4 SV=1	CNAG_02457							1	4		1
	Elongation factor 3 OS=Cryptococcus neoformans var. grubii serotype A (strain H99 / ATCC 208821 / CBS 10515 / FGSC 9487) GN=CNAG_00104 PE=4 SV=1	CNAG_00104							2	3
	Argininosuccinate synthase OS=Cryptococcus neoformans var. grubii serotype A (strain H99 / ATCC 208821 / CBS 10515 / FGSC 9487) GN=CNAG_00930 PE=3 SV=1	CNAG_00930					2
	Transmembrane protein OS=Cryptococcus neoformans var. grubii serotype A (strain H99 / ATCC 208821 / CBS 10515 / FGSC 9487) GN=CNAG_01824 PE=4 SV=2	CNAG_01824						1		1
	Mitochondrial import inner membrane translocase subunit TIM50 OS=Cryptococcus neoformans var. grubii serotype A (strain H99 / ATCC 208821 / CBS 10515 / FGSC 9487) GN=CNAG_00533 PE=4 SV=1	CNAG_00533							1	1
	Vesicle-fusing ATPase OS=Cryptococcus neoformans var. grubii serotype A (strain H99 / ATCC 208821 / CBS 10515 / FGSC 9487) GN=CNAG_06600 PE=4 SV=2	CNAG_06600	TRUE							1
	ADP-ribosylation factor GTPase-activating protein 2/3 OS=Cryptococcus neoformans var. grubii serotype A (strain H99 / ATCC 208821 / CBS 10515 / FGSC 9487) GN=CNAG_05314 PE=4 SV=1	CNAG_05314							2	5
	CCR4-NOT transcription complex subunit 1 OS=Cryptococcus neoformans var. grubii serotype A (strain H99 / ATCC 208821 / CBS 10515 / FGSC 9487) GN=CNAG_02936 PE=4 SV=1	CNAG_02936							1	2
	Protein phosphatase 2 (Formerly 2A), regulatory subunit A OS=Cryptococcus neoformans var. grubii serotype A (strain H99 / ATCC 208821 / CBS 10515 / FGSC 9487) GN=CNAG_07914 PE=4 SV=2	CNAG_07914							1	5
	Uncharacterized protein OS=Cryptococcus neoformans var. grubii serotype A (strain H99 / ATCC 208821 / CBS 10515 / FGSC 9487) GN=CNAG_06109 PE=4 SV=1	CNAG_06109					5
	3-hydroxyacyl-CoA dehydrogenase OS=Cryptococcus neoformans var. grubii serotype A (strain H99 / ATCC 208821 / CBS 10515 / FGSC 9487) GN=CNAG_04308 PE=4 SV=1	CNAG_04308								4
	Translation initiation factor 2 subunit 2 OS=Cryptococcus neoformans var. grubii serotype A (strain H99 / ATCC 208821 / CBS 10515 / FGSC 9487) GN=CNAG_02486 PE=4 SV=2	CNAG_02486								5
	U6 snRNA-associated Sm-like protein LSm6 OS=Cryptococcus neoformans var. grubii serotype A (strain H99 / ATCC 208821 / CBS 10515 / FGSC 9487) GN=CNAG_06426 PE=3 SV=1	CNAG_06426			1		1		1	1
	Uncharacterized protein OS=Cryptococcus neoformans var. grubii serotype A (strain H99 / ATCC 208821 / CBS 10515 / FGSC 9487) GN=CNAG_03566 PE=4 SV=1	CNAG_03566				1	1	1	1	1	1	1
	Large subunit ribosomal protein L37 OS=Cryptococcus neoformans var. grubii serotype A (strain H99 / ATCC 208821 / CBS 10515 / FGSC 9487) GN=CNAG_04664 PE=4 SV=1	CNAG_04664			2	1	1			1	1	1
	Uncharacterized protein OS=Cryptococcus neoformans var. grubii serotype A (strain H99 / ATCC 208821 / CBS 10515 / FGSC 9487) GN=CNAG_05287 PE=4 SV=2	CNAG_05287				1	1	1	1
	Uncharacterized protein OS=Cryptococcus neoformans var. grubii serotype A (strain H99 / ATCC 208821 / CBS 10515 / FGSC 9487) GN=CNAG_03927 PE=3 SV=1	CNAG_03927			1	1	1		1	1		1
	Nascent polypeptide-associated complex subunit alpha OS=Cryptococcus neoformans var. grubii serotype A (strain H99 / ATCC 208821 / CBS 10515 / FGSC 9487) GN=CNAG_04985 PE=4 SV=1	CNAG_04985			1	1	3	1		1		1
	Uncharacterized protein OS=Cryptococcus neoformans var. grubii serotype A (strain H99 / ATCC 208821 / CBS 10515 / FGSC 9487) GN=CNAG_06406 PE=4 SV=1	CNAG_06406					1			1		1
	Sphingolipid C9-methyltransferase OS=Cryptococcus neoformans var. grubii serotype A (strain H99 / ATCC 208821 / CBS 10515 / FGSC 9487) GN=CNAG_01475 PE=4 SV=1	CNAG_01475				2	1			1		1
	NADH dehydrogenase (Ubiquinone) 1 beta subcomplex 9 OS=Cryptococcus neoformans var. grubii serotype A (strain H99 / ATCC 208821 / CBS 10515 / FGSC 9487) GN=CNAG_02403 PE=3 SV=1	CNAG_02403						1		1
	Adenylosuccinate lyase OS=Cryptococcus neoformans var. grubii serotype A (strain H99 / ATCC 208821 / CBS 10515 / FGSC 9487) GN=CNAG_03270 PE=1 SV=1	CNAG_03270					1		1	2
	Coatomer subunit epsilon OS=Cryptococcus neoformans var. grubii serotype A (strain H99 / ATCC 208821 / CBS 10515 / FGSC 9487) GN=CNAG_01211 PE=3 SV=1	CNAG_01211				1			1	2		1
	Plasma membrane ATPase OS=Cryptococcus neoformans var. grubii serotype A (strain H99 / ATCC 208821 / CBS 10515 / FGSC 9487) GN=CNAG_03565 PE=3 SV=2	CNAG_03565							1	2	1	1
	Uncharacterized protein OS=Cryptococcus neoformans var. grubii serotype A (strain H99 / ATCC 208821 / CBS 10515 / FGSC 9487) GN=CNAG_04587 PE=4 SV=2	CNAG_04587							1			1
	Thioredoxin OS=Cryptococcus neoformans var. grubii serotype A (strain H99 / ATCC 208821 / CBS 10515 / FGSC 9487) GN=CNAG_01355 PE=4 SV=2	CNAG_01355								2		1
	Pyridoxal 5'-phosphate synthase, glutaminase subunit Pdx2 OS=Cryptococcus neoformans var. grubii serotype A (strain H99 / ATCC 208821 / CBS 10515 / FGSC 9487) GN=CNAG_07531 PE=4 SV=1	CNAG_07531			1					2
	Uncharacterized protein OS=Cryptococcus neoformans var. grubii serotype A (strain H99 / ATCC 208821 / CBS 10515 / FGSC 9487) GN=CNAG_02145 PE=4 SV=1	CNAG_02145								2	1
	Nucleolar protein 56 OS=Cryptococcus neoformans var. grubii serotype A (strain H99 / ATCC 208821 / CBS 10515 / FGSC 9487) GN=CNAG_02209 PE=4 SV=1	CNAG_02209								4		2
	ADP-ribose pyrophosphatase OS=Cryptococcus neoformans var. grubii serotype A (strain H99 / ATCC 208821 / CBS 10515 / FGSC 9487) GN=CNAG_02986 PE=4 SV=1	CNAG_02986							1	1	1
	Acyl-CoA oxidase OS=Cryptococcus neoformans var. grubii serotype A (strain H99 / ATCC 208821 / CBS 10515 / FGSC 9487) GN=CNAG_06431 PE=3 SV=1	CNAG_06431							2	1	1
	Uncharacterized protein OS=Cryptococcus neoformans var. grubii serotype A (strain H99 / ATCC 208821 / CBS 10515 / FGSC 9487) GN=CNAG_04240 PE=4 SV=2	CNAG_04240				1		1
	Eukaryotic translation initiation factor 6 OS=Cryptococcus neoformans var. grubii serotype A (strain H99 / ATCC 208821 / CBS 10515 / FGSC 9487) GN=TIF6 PE=3 SV=1	TIF6				1			1	2
	Uncharacterized protein OS=Cryptococcus neoformans var. grubii serotype A (strain H99 / ATCC 208821 / CBS 10515 / FGSC 9487) GN=CNAG_02080 PE=4 SV=2	CNAG_02080					1	1		1
	Uncharacterized protein OS=Cryptococcus neoformans var. grubii serotype A (strain H99 / ATCC 208821 / CBS 10515 / FGSC 9487) GN=CNAG_01892 PE=4 SV=2	CNAG_01892					1			3
	Translation initiation factor 4E OS=Cryptococcus neoformans var. grubii serotype A (strain H99 / ATCC 208821 / CBS 10515 / FGSC 9487) GN=CNAG_01833 PE=3 SV=1	CNAG_01833				1				2
	Protein transporter SEC13 OS=Cryptococcus neoformans var. grubii serotype A (strain H99 / ATCC 208821 / CBS 10515 / FGSC 9487) GN=CNAG_04194 PE=4 SV=1	CNAG_04194								4
	Alcohol dehydrogenase, propanol-preferring OS=Cryptococcus neoformans var. grubii serotype A (strain H99 / ATCC 208821 / CBS 10515 / FGSC 9487) GN=CNAG_02489 PE=4 SV=1	CNAG_02489	TRUE									3
	Uncharacterized protein OS=Cryptococcus neoformans var. grubii serotype A (strain H99 / ATCC 208821 / CBS 10515 / FGSC 9487) GN=CNAG_01052 PE=4 SV=2	CNAG_01052								1
	V-type H-transporting ATPase subunit E OS=Cryptococcus neoformans var. grubii serotype A (strain H99 / ATCC 208821 / CBS 10515 / FGSC 9487) GN=CNAG_00560 PE=3 SV=1	CNAG_00560								2		1
	Cystathionine beta-synthase OS=Cryptococcus neoformans var. grubii serotype A (strain H99 / ATCC 208821 / CBS 10515 / FGSC 9487) GN=CNAG_00637 PE=4 SV=2	CNAG_00637							1	1
	Uncharacterized protein OS=Cryptococcus neoformans var. grubii serotype A (strain H99 / ATCC 208821 / CBS 10515 / FGSC 9487) GN=CNAG_03959 PE=4 SV=1	CNAG_03959								2		1
	Actin binding protein OS=Cryptococcus neoformans var. grubii serotype A (strain H99 / ATCC 208821 / CBS 10515 / FGSC 9487) GN=CNAG_01402 PE=3 SV=1	CNAG_01402								3
	Oxidoreductase OS=Cryptococcus neoformans var. grubii serotype A (strain H99 / ATCC 208821 / CBS 10515 / FGSC 9487) GN=CNAG_03983 PE=4 SV=2	CNAG_03983					4
	NADH-cytochrome b5 reductase OS=Cryptococcus neoformans var. grubii serotype A (strain H99 / ATCC 208821 / CBS 10515 / FGSC 9487) GN=CNAG_06012 PE=3 SV=1	CNAG_06012								3
	Uncharacterized protein OS=Cryptococcus neoformans var. grubii serotype A (strain H99 / ATCC 208821 / CBS 10515 / FGSC 9487) GN=CNAG_03553 PE=4 SV=2	CNAG_03553								4
	Protein transporter SEC24 OS=Cryptococcus neoformans var. grubii serotype A (strain H99 / ATCC 208821 / CBS 10515 / FGSC 9487) GN=CNAG_06773 PE=4 SV=2	CNAG_06773								6
	Cytoskeleton assembly control protein OS=Cryptococcus neoformans var. grubii serotype A (strain H99 / ATCC 208821 / CBS 10515 / FGSC 9487) GN=CNAG_02237 PE=4 SV=2	CNAG_02237								3
	NAD-binding Rossmann fold oxidoreductase OS=Cryptococcus neoformans var. grubii serotype A (strain H99 / ATCC 208821 / CBS 10515 / FGSC 9487) GN=CNAG_02117 PE=4 SV=1	CNAG_02117								6
	Mitochondrial pyruvate carrier OS=Cryptococcus neoformans var. grubii serotype A (strain H99 / ATCC 208821 / CBS 10515 / FGSC 9487) GN=CNAG_00270 PE=3 SV=2	CNAG_00270				1			2	2	1	2
	Succinate dehydrogenase [ubiquinone] cytochrome b small subunit OS=Cryptococcus neoformans var. grubii serotype A (strain H99 / ATCC 208821 / CBS 10515 / FGSC 9487) GN=CNAG_06723 PE=3 SV=1	CNAG_06723								2	1	1
	Uncharacterized protein OS=Cryptococcus neoformans var. grubii serotype A (strain H99 / ATCC 208821 / CBS 10515 / FGSC 9487) GN=CNAG_00679 PE=4 SV=1	CNAG_00679							2	2	2	1
	TIGR01456 family HAD hydrolase OS=Cryptococcus neoformans var. grubii serotype A (strain H99 / ATCC 208821 / CBS 10515 / FGSC 9487) GN=CNAG_02120 PE=4 SV=2	CNAG_02120				1				1		1
	Uncharacterized protein OS=Cryptococcus neoformans var. grubii serotype A (strain H99 / ATCC 208821 / CBS 10515 / FGSC 9487) GN=CNAG_02070 PE=4 SV=1	CNAG_02070					1	1		1	1
	Uncharacterized protein OS=Cryptococcus neoformans var. grubii serotype A (strain H99 / ATCC 208821 / CBS 10515 / FGSC 9487) GN=CNAG_03937 PE=4 SV=1	CNAG_03937					1					1
	Uncharacterized protein OS=Cryptococcus neoformans var. grubii serotype A (strain H99 / ATCC 208821 / CBS 10515 / FGSC 9487) GN=CNAG_06274 PE=4 SV=1	CNAG_06274				1			1	1
	Ribonucleoprotein-associated protein OS=Cryptococcus neoformans var. grubii serotype A (strain H99 / ATCC 208821 / CBS 10515 / FGSC 9487) GN=CNAG_03435 PE=4 SV=1	CNAG_03435				1			1	2
	Transformer-2 protein OS=Cryptococcus neoformans var. grubii serotype A (strain H99 / ATCC 208821 / CBS 10515 / FGSC 9487) GN=CNAG_00260 PE=4 SV=2	CNAG_00260							1	2		2
	26S proteasome regulatory subunit N11 OS=Cryptococcus neoformans var. grubii serotype A (strain H99 / ATCC 208821 / CBS 10515 / FGSC 9487) GN=CNAG_07028 PE=4 SV=1	CNAG_07028				1				1
	Small nuclear ribonucleoprotein D1 OS=Cryptococcus neoformans var. grubii serotype A (strain H99 / ATCC 208821 / CBS 10515 / FGSC 9487) GN=CNAG_06779 PE=4 SV=1	CNAG_06779								2	1
	Mitochondrial protein OS=Cryptococcus neoformans var. grubii serotype A (strain H99 / ATCC 208821 / CBS 10515 / FGSC 9487) GN=CNAG_00453 PE=4 SV=1	CNAG_00453								2	1	1
	Dolichyl-diphosphooligosaccharide--protein glycosyltransferase subunit 1 OS=Cryptococcus neoformans var. grubii serotype A (strain H99 / ATCC 208821 / CBS 10515 / FGSC 9487) GN=CNAG_04715 PE=3 SV=1	CNAG_04715				2				3
	Vacuolar protein 8 OS=Cryptococcus neoformans var. grubii serotype A (strain H99 / ATCC 208821 / CBS 10515 / FGSC 9487) GN=CNAG_00354 PE=4 SV=1	CNAG_00354							1	1		1
	Uncharacterized protein OS=Cryptococcus neoformans var. grubii serotype A (strain H99 / ATCC 208821 / CBS 10515 / FGSC 9487) GN=CNAG_02842 PE=4 SV=1	CNAG_02842				1				3		1
	AGC/Akt protein kinase OS=Cryptococcus neoformans var. grubii serotype A (strain H99 / ATCC 208821 / CBS 10515 / FGSC 9487) GN=CNAG_04678 PE=4 SV=1	CNAG_04678								2		1
	UDP-glucuronate decarboxylase OS=Cryptococcus neoformans var. grubii serotype A (strain H99 / ATCC 208821 / CBS 10515 / FGSC 9487) GN=CNAG_03322 PE=4 SV=1	CNAG_03322					3
	Branched-chain-amino-acid aminotransferase OS=Cryptococcus neoformans var. grubii serotype A (strain H99 / ATCC 208821 / CBS 10515 / FGSC 9487) GN=CNAG_06370 PE=3 SV=1	CNAG_06370							1	3
	Adenylyl cyclase-associated protein OS=Cryptococcus neoformans var. grubii serotype A (strain H99 / ATCC 208821 / CBS 10515 / FGSC 9487) GN=CNAG_05218 PE=3 SV=2	CNAG_05218							1	2
	MSP domain-containing protein OS=Cryptococcus neoformans var. grubii serotype A (strain H99 / ATCC 208821 / CBS 10515 / FGSC 9487) GN=CNAG_01961 PE=4 SV=1	CNAG_01961					1			4
	Ubiquitin-conjugating enzyme E2-16 kDa OS=Cryptococcus neoformans var. grubii serotype A (strain H99 / ATCC 208821 / CBS 10515 / FGSC 9487) GN=CNAG_05696 PE=3 SV=1	CNAG_05696								1
	Ubiquitin carboxyl-terminal hydrolase 14 OS=Cryptococcus neoformans var. grubii serotype A (strain H99 / ATCC 208821 / CBS 10515 / FGSC 9487) GN=CNAG_03109 PE=3 SV=1	CNAG_03109				1				3
	Glutamine-tRNA ligase OS=Cryptococcus neoformans var. grubii serotype A (strain H99 / ATCC 208821 / CBS 10515 / FGSC 9487) GN=CNAG_00084 PE=3 SV=1	CNAG_00084								3
	Superoxide dismutase OS=Cryptococcus neoformans var. grubii serotype A (strain H99 / ATCC 208821 / CBS 10515 / FGSC 9487) GN=CNAG_04388 PE=3 SV=1	CNAG_04388					2			1
	Uncharacterized protein OS=Cryptococcus neoformans var. grubii serotype A (strain H99 / ATCC 208821 / CBS 10515 / FGSC 9487) GN=CNAG_07740 PE=4 SV=1	CNAG_07740					1
	Small nuclear ribonucleoprotein D3 OS=Cryptococcus neoformans var. grubii serotype A (strain H99 / ATCC 208821 / CBS 10515 / FGSC 9487) GN=CNAG_04050 PE=4 SV=1	CNAG_04050								3
	Aldose reductase OS=Cryptococcus neoformans var. grubii serotype A (strain H99 / ATCC 208821 / CBS 10515 / FGSC 9487) GN=CNAG_02722 PE=4 SV=1	CNAG_02722								1
	H/ACA ribonucleoprotein complex subunit 4 OS=Cryptococcus neoformans var. grubii serotype A (strain H99 / ATCC 208821 / CBS 10515 / FGSC 9487) GN=CNAG_01168 PE=4 SV=1	CNAG_01168								2
	Cystathionine gamma-synthase OS=Cryptococcus neoformans var. grubii serotype A (strain H99 / ATCC 208821 / CBS 10515 / FGSC 9487) GN=CNAG_01609 PE=4 SV=1	CNAG_01609								4
	Mitochondrial splicing suppressor OS=Cryptococcus neoformans var. grubii serotype A (strain H99 / ATCC 208821 / CBS 10515 / FGSC 9487) GN=CNAG_06446 PE=4 SV=2	CNAG_06446								1
	Sulfhydryl oxidase OS=Cryptococcus neoformans var. grubii serotype A (strain H99 / ATCC 208821 / CBS 10515 / FGSC 9487) GN=CNAG_01220 PE=4 SV=1	CNAG_01220			1					1		1
	Uncharacterized protein OS=Cryptococcus neoformans var. grubii serotype A (strain H99 / ATCC 208821 / CBS 10515 / FGSC 9487) GN=CNAG_02597 PE=4 SV=1	CNAG_02597			1				1	1
	Cytochrome c oxidase subunit 5a OS=Cryptococcus neoformans var. grubii serotype A (strain H99 / ATCC 208821 / CBS 10515 / FGSC 9487) GN=CNAG_03861 PE=4 SV=1	CNAG_03861					2			1		1
	Anthranilate phosphoribosyltransferase OS=Cryptococcus neoformans var. grubii serotype A (strain H99 / ATCC 208821 / CBS 10515 / FGSC 9487) GN=CNAG_00811 PE=3 SV=1	CNAG_00811				1				2
	Uncharacterized protein OS=Cryptococcus neoformans var. grubii serotype A (strain H99 / ATCC 208821 / CBS 10515 / FGSC 9487) GN=CNAG_02421 PE=4 SV=1	CNAG_02421				1				1
	Pyruvate dehydrogenase E1 component subunit alpha OS=Cryptococcus neoformans var. grubii serotype A (strain H99 / ATCC 208821 / CBS 10515 / FGSC 9487) GN=CNAG_07660 PE=4 SV=1	CNAG_07660					1
	Pre-60S factor REI1 OS=Cryptococcus neoformans var. grubii serotype A (strain H99 / ATCC 208821 / CBS 10515 / FGSC 9487) GN=CNAG_06742 PE=4 SV=1	CNAG_06742							1			1
	SH3 domain-containing protein OS=Cryptococcus neoformans var. grubii serotype A (strain H99 / ATCC 208821 / CBS 10515 / FGSC 9487) GN=CNAG_06399 PE=4 SV=2	CNAG_06399							1	3		1
	Uncharacterized protein OS=Cryptococcus neoformans var. grubii serotype A (strain H99 / ATCC 208821 / CBS 10515 / FGSC 9487) GN=CNAG_07965 PE=4 SV=1	CNAG_07965								3
	GTP-binding protein ypt1 OS=Cryptococcus neoformans var. grubii serotype A (strain H99 / ATCC 208821 / CBS 10515 / FGSC 9487) GN=CNAG_05068 PE=4 SV=1	CNAG_05068	TRUE				1			2
	Hydrolase OS=Cryptococcus neoformans var. grubii serotype A (strain H99 / ATCC 208821 / CBS 10515 / FGSC 9487) GN=CNAG_03069 PE=4 SV=2	CNAG_03069								2		1
	Uncharacterized protein OS=Cryptococcus neoformans var. grubii serotype A (strain H99 / ATCC 208821 / CBS 10515 / FGSC 9487) GN=CNAG_02439 PE=4 SV=2	CNAG_02439							1	2		2
	Translation initiation factor 4B OS=Cryptococcus neoformans var. grubii serotype A (strain H99 / ATCC 208821 / CBS 10515 / FGSC 9487) GN=CNAG_06906 PE=4 SV=2	CNAG_06906								1
	Exportin-1 OS=Cryptococcus neoformans var. grubii serotype A (strain H99 / ATCC 208821 / CBS 10515 / FGSC 9487) GN=CNAG_03418 PE=4 SV=2	CNAG_03418								3
	Arp2/3 complex 34 kDa subunit OS=Cryptococcus neoformans var. grubii serotype A (strain H99 / ATCC 208821 / CBS 10515 / FGSC 9487) GN=CNAG_02094 PE=3 SV=1	CNAG_02094								1
	Uncharacterized protein OS=Cryptococcus neoformans var. grubii serotype A (strain H99 / ATCC 208821 / CBS 10515 / FGSC 9487) GN=CNAG_03142 PE=4 SV=1	CNAG_03142					4
	Chaperone DnaJ OS=Cryptococcus neoformans var. grubii serotype A (strain H99 / ATCC 208821 / CBS 10515 / FGSC 9487) GN=CNAG_01696 PE=3 SV=1	CNAG_01696				1				2
	Methylthioribose-1-phosphate isomerase OS=Cryptococcus neoformans var. grubii serotype A (strain H99 / ATCC 208821 / CBS 10515 / FGSC 9487) GN=MRI1 PE=3 SV=1	MRI1								2		2
	Large subunit ribosomal protein L14 OS=Cryptococcus neoformans var. grubii serotype A (strain H99 / ATCC 208821 / CBS 10515 / FGSC 9487) GN=CNAG_02923 PE=3 SV=1	CNAG_02923						1
	ATP synthase mitochondrial F1 complex assembly factor 2 OS=Cryptococcus neoformans var. grubii serotype A (strain H99 / ATCC 208821 / CBS 10515 / FGSC 9487) GN=CNAG_01818 PE=4 SV=1	CNAG_01818								1
	Ribosome biogenesis protein BRX1 OS=Cryptococcus neoformans var. grubii serotype A (strain H99 / ATCC 208821 / CBS 10515 / FGSC 9487) GN=CNAG_02382 PE=4 SV=1	CNAG_02382								1
	Rab family protein OS=Cryptococcus neoformans var. grubii serotype A (strain H99 / ATCC 208821 / CBS 10515 / FGSC 9487) GN=CNAG_06114 PE=4 SV=1	CNAG_06114	TRUE							3
	Translation initiation factor 5 OS=Cryptococcus neoformans var. grubii serotype A (strain H99 / ATCC 208821 / CBS 10515 / FGSC 9487) GN=CNAG_01709 PE=4 SV=1	CNAG_01709								3
	Protein transporter SEC23 OS=Cryptococcus neoformans var. grubii serotype A (strain H99 / ATCC 208821 / CBS 10515 / FGSC 9487) GN=CNAG_04684 PE=4 SV=1	CNAG_04684								3
	26S proteasome regulatory subunit N5 OS=Cryptococcus neoformans var. grubii serotype A (strain H99 / ATCC 208821 / CBS 10515 / FGSC 9487) GN=CNAG_01083 PE=4 SV=1	CNAG_01083								4
	Cation-transporting ATPase OS=Cryptococcus neoformans var. grubii serotype A (strain H99 / ATCC 208821 / CBS 10515 / FGSC 9487) GN=CNAG_05136 PE=3 SV=2	CNAG_05136								5
	Uncharacterized protein OS=Cryptococcus neoformans var. grubii serotype A (strain H99 / ATCC 208821 / CBS 10515 / FGSC 9487) GN=CNAG_06294 PE=4 SV=1	CNAG_06294								3
	NAD(P)H:quinone oxidoreductase, type IV OS=Cryptococcus neoformans var. grubii serotype A (strain H99 / ATCC 208821 / CBS 10515 / FGSC 9487) GN=CNAG_03936 PE=4 SV=2	CNAG_03936				1	1				1	1
	Prefoldin alpha subunit OS=Cryptococcus neoformans var. grubii serotype A (strain H99 / ATCC 208821 / CBS 10515 / FGSC 9487) GN=CNAG_01899 PE=4 SV=1	CNAG_01899			1				1	2		1
	Homoserine kinase OS=Cryptococcus neoformans var. grubii serotype A (strain H99 / ATCC 208821 / CBS 10515 / FGSC 9487) GN=CNAG_04156 PE=3 SV=1	CNAG_04156							1
	Splicing factor U2AF 35 kDa subunit OS=Cryptococcus neoformans var. grubii serotype A (strain H99 / ATCC 208821 / CBS 10515 / FGSC 9487) GN=CNAG_04402 PE=4 SV=1	CNAG_04402				1				2
	Phosphoribosylformylglycinamidine synthase OS=Cryptococcus neoformans var. grubii serotype A (strain H99 / ATCC 208821 / CBS 10515 / FGSC 9487) GN=CNAG_04192 PE=3 SV=1	CNAG_04192				2	1
	26S proteasome regulatory subunit N10 OS=Cryptococcus neoformans var. grubii serotype A (strain H99 / ATCC 208821 / CBS 10515 / FGSC 9487) GN=CNAG_00482 PE=4 SV=1	CNAG_00482				1				2		1
	Uncharacterized protein OS=Cryptococcus neoformans var. grubii serotype A (strain H99 / ATCC 208821 / CBS 10515 / FGSC 9487) GN=CNAG_01751 PE=4 SV=1	CNAG_01751								1	1	2
	Uncharacterized protein OS=Cryptococcus neoformans var. grubii serotype A (strain H99 / ATCC 208821 / CBS 10515 / FGSC 9487) GN=CNAG_05131 PE=4 SV=1	CNAG_05131				1	1			2
	Long chronological lifespan protein 2 OS=Cryptococcus neoformans var. grubii serotype A (strain H99 / ATCC 208821 / CBS 10515 / FGSC 9487) GN=CNAG_00985 PE=3 SV=2	CNAG_00985				1		1
	2,3-bisphosphoglycerate-independent phosphoglycerate mutase OS=Cryptococcus neoformans var. grubii serotype A (strain H99 / ATCC 208821 / CBS 10515 / FGSC 9487) GN=CNAG_06900 PE=3 SV=1	CNAG_06900					2			2
	Uncharacterized protein OS=Cryptococcus neoformans var. grubii serotype A (strain H99 / ATCC 208821 / CBS 10515 / FGSC 9487) GN=CNAG_00485 PE=4 SV=1	CNAG_00485							2
	Inosine triphosphate pyrophosphatase OS=Cryptococcus neoformans var. grubii serotype A (strain H99 / ATCC 208821 / CBS 10515 / FGSC 9487) GN=CNAG_00316 PE=3 SV=1	CNAG_00316								3		1
	Ran GTPase-activating protein 1 OS=Cryptococcus neoformans var. grubii serotype A (strain H99 / ATCC 208821 / CBS 10515 / FGSC 9487) GN=CNAG_01197 PE=4 SV=1	CNAG_01197								2
	F-type H-transporting ATPase subunit H OS=Cryptococcus neoformans var. grubii serotype A (strain H99 / ATCC 208821 / CBS 10515 / FGSC 9487) GN=CNAG_00990 PE=4 SV=1	CNAG_00990					2			2
	Cytoplasmic protein OS=Cryptococcus neoformans var. grubii serotype A (strain H99 / ATCC 208821 / CBS 10515 / FGSC 9487) GN=CNAG_02079 PE=4 SV=1	CNAG_02079								1	1
	26S proteasome regulatory subunit N7 OS=Cryptococcus neoformans var. grubii serotype A (strain H99 / ATCC 208821 / CBS 10515 / FGSC 9487) GN=CNAG_06899 PE=4 SV=1	CNAG_06899								2		2
	Pumilio domain-containing protein c OS=Cryptococcus neoformans var. grubii serotype A (strain H99 / ATCC 208821 / CBS 10515 / FGSC 9487) GN=CNAG_01360 PE=4 SV=1	CNAG_01360								1
	Eukaryotic translation initiation factor 2A OS=Cryptococcus neoformans var. grubii serotype A (strain H99 / ATCC 208821 / CBS 10515 / FGSC 9487) GN=CNAG_05366 PE=3 SV=1	CNAG_05366								2
	Nucleolar GTP-binding protein 1 OS=Cryptococcus neoformans var. grubii serotype A (strain H99 / ATCC 208821 / CBS 10515 / FGSC 9487) GN=CNAG_06468 PE=3 SV=1	CNAG_06468								3
	Mitochondrial pyruvate carrier OS=Cryptococcus neoformans var. grubii serotype A (strain H99 / ATCC 208821 / CBS 10515 / FGSC 9487) GN=CNAG_00092 PE=3 SV=1	CNAG_00092							1	3
	Arsenite-resistant protein ASR2 OS=Cryptococcus neoformans var. grubii serotype A (strain H99 / ATCC 208821 / CBS 10515 / FGSC 9487) GN=CNAG_05311 PE=4 SV=1	CNAG_05311								1
	Uncharacterized protein OS=Cryptococcus neoformans var. grubii serotype A (strain H99 / ATCC 208821 / CBS 10515 / FGSC 9487) GN=CNAG_03864 PE=4 SV=2	CNAG_03864							1	1
	Protein kinase C substrate 80K-H OS=Cryptococcus neoformans var. grubii serotype A (strain H99 / ATCC 208821 / CBS 10515 / FGSC 9487) GN=CNAG_00461 PE=4 SV=1	CNAG_00461								1
	OTU domain-containing protein 6B OS=Cryptococcus neoformans var. grubii serotype A (strain H99 / ATCC 208821 / CBS 10515 / FGSC 9487) GN=CNAG_02004 PE=4 SV=1	CNAG_02004								2
	Catalase OS=Cryptococcus neoformans var. grubii serotype A (strain H99 / ATCC 208821 / CBS 10515 / FGSC 9487) GN=CNAG_04981 PE=3 SV=1	CNAG_04981								2
	Prenylated SNARE protein Ykt6p OS=Cryptococcus neoformans var. grubii serotype A (strain H99 / ATCC 208821 / CBS 10515 / FGSC 9487) GN=CNAG_07570 PE=3 SV=1	CNAG_07570								1
	Small nuclear ribonucleoprotein F OS=Cryptococcus neoformans var. grubii serotype A (strain H99 / ATCC 208821 / CBS 10515 / FGSC 9487) GN=CNAG_01198 PE=3 SV=2	CNAG_01198								1
	Farnesyl-diphosphate farnesyltransferase OS=Cryptococcus neoformans var. grubii serotype A (strain H99 / ATCC 208821 / CBS 10515 / FGSC 9487) GN=CNAG_07510 PE=4 SV=2	CNAG_07510								2
	Delta24(24(1))-sterol reductase OS=Cryptococcus neoformans var. grubii serotype A (strain H99 / ATCC 208821 / CBS 10515 / FGSC 9487) GN=ERG4 PE=4 SV=1	ERG4								1
	Solute carrier family 25 (Mitochondrial citrate transporter), member 1 OS=Cryptococcus neoformans var. grubii serotype A (strain H99 / ATCC 208821 / CBS 10515 / FGSC 9487) GN=CNAG_06420 PE=3 SV=1	CNAG_06420								2
	Proline dehydrogenase OS=Cryptococcus neoformans var. grubii serotype A (strain H99 / ATCC 208821 / CBS 10515 / FGSC 9487) GN=CNAG_02048 PE=3 SV=2	CNAG_02048								2
	Trehalase OS=Cryptococcus neoformans var. grubii serotype A (strain H99 / ATCC 208821 / CBS 10515 / FGSC 9487) GN=NTH1 PE=3 SV=1	NTH1								3
	Translation elongation factor Tu OS=Cryptococcus neoformans var. grubii serotype A (strain H99 / ATCC 208821 / CBS 10515 / FGSC 9487) GN=CNAG_05826 PE=4 SV=1	CNAG_05826								3
	RuvB-like helicase OS=Cryptococcus neoformans var. grubii serotype A (strain H99 / ATCC 208821 / CBS 10515 / FGSC 9487) GN=CNAG_00108 PE=3 SV=1	CNAG_00108								2
	Peptidyl-prolyl cis-trans isomerase OS=Cryptococcus neoformans var. grubii serotype A (strain H99 / ATCC 208821 / CBS 10515 / FGSC 9487) GN=CNAG_03627 PE=3 SV=1	CNAG_03627	TRUE				1	1	1	1	1
	Profilin OS=Cryptococcus neoformans var. grubii serotype A (strain H99 / ATCC 208821 / CBS 10515 / FGSC 9487) GN=CNAG_00584 PE=3 SV=1	CNAG_00584					1	1		1
	Monosaccharide transporter OS=Cryptococcus neoformans var. grubii serotype A (strain H99 / ATCC 208821 / CBS 10515 / FGSC 9487) GN=CNAG_01683 PE=3 SV=2	CNAG_01683						1		2		1
	Solute carrier family 25 (Mitochondrial carnitine/acylcarnitine transporter), member 20/29 OS=Cryptococcus neoformans var. grubii serotype A (strain H99 / ATCC 208821 / CBS 10515 / FGSC 9487) GN=CNAG_00499 PE=3 SV=1	CNAG_00499								2	1	1
	NADH dehydrogenase [ubiquinone] 1 alpha subcomplex subunit OS=Cryptococcus neoformans var. grubii serotype A (strain H99 / ATCC 208821 / CBS 10515 / FGSC 9487) GN=CNAG_02140 PE=3 SV=1	CNAG_02140				1		1
	Myo-inositol 2-dehydrogenase OS=Cryptococcus neoformans var. grubii serotype A (strain H99 / ATCC 208821 / CBS 10515 / FGSC 9487) GN=CNAG_01495 PE=4 SV=1	CNAG_01495								2
	Biotin synthase OS=Cryptococcus neoformans var. grubii serotype A (strain H99 / ATCC 208821 / CBS 10515 / FGSC 9487) GN=CNAG_06621 PE=3 SV=1	CNAG_06621								1
	Uncharacterized protein OS=Cryptococcus neoformans var. grubii serotype A (strain H99 / ATCC 208821 / CBS 10515 / FGSC 9487) GN=CNAG_06475 PE=4 SV=1	CNAG_06475				1				1
	Nam9 protein OS=Cryptococcus neoformans var. grubii serotype A (strain H99 / ATCC 208821 / CBS 10515 / FGSC 9487) GN=CNAG_03986 PE=4 SV=1	CNAG_03986								1
	Endoplasmic reticulum protein OS=Cryptococcus neoformans var. grubii serotype A (strain H99 / ATCC 208821 / CBS 10515 / FGSC 9487) GN=CNAG_01307 PE=4 SV=2	CNAG_01307								1		1
	Uncharacterized protein OS=Cryptococcus neoformans var. grubii serotype A (strain H99 / ATCC 208821 / CBS 10515 / FGSC 9487) GN=CNAG_05383 PE=4 SV=1	CNAG_05383								1		1
	Hydroxymethylglutaryl-CoA synthase OS=Cryptococcus neoformans var. grubii serotype A (strain H99 / ATCC 208821 / CBS 10515 / FGSC 9487) GN=CNAG_02896 PE=3 SV=2	CNAG_02896					1
	Proteasome activator subunit 4 OS=Cryptococcus neoformans var. grubii serotype A (strain H99 / ATCC 208821 / CBS 10515 / FGSC 9487) GN=CNAG_05977 PE=4 SV=2	CNAG_05977							1	1
	Template-activating factor I OS=Cryptococcus neoformans var. grubii serotype A (strain H99 / ATCC 208821 / CBS 10515 / FGSC 9487) GN=CNAG_01598 PE=3 SV=2	CNAG_01598								2
	V-type proton ATPase subunit OS=Cryptococcus neoformans var. grubii serotype A (strain H99 / ATCC 208821 / CBS 10515 / FGSC 9487) GN=CNAG_00448 PE=3 SV=1	CNAG_00448								1
	Thiol-specific antioxidant protein 3 OS=Cryptococcus neoformans var. grubii serotype A (strain H99 / ATCC 208821 / CBS 10515 / FGSC 9487) GN=CNAG_06917 PE=4 SV=1	CNAG_06917								1		1
	Hypoxia up-regulated 1 OS=Cryptococcus neoformans var. grubii serotype A (strain H99 / ATCC 208821 / CBS 10515 / FGSC 9487) GN=CNAG_03899 PE=3 SV=1	CNAG_03899				1				1
	DNA-directed RNA polymerase subunit beta OS=Cryptococcus neoformans var. grubii serotype A (strain H99 / ATCC 208821 / CBS 10515 / FGSC 9487) GN=CNAG_01235 PE=3 SV=2	CNAG_01235								2
	Hsp70-like protein OS=Cryptococcus neoformans var. grubii serotype A (strain H99 / ATCC 208821 / CBS 10515 / FGSC 9487) GN=CNAG_01185 PE=4 SV=1	CNAG_01185								2
	Sterol 24-C-methyltransferase OS=Cryptococcus neoformans var. grubii serotype A (strain H99 / ATCC 208821 / CBS 10515 / FGSC 9487) GN=CNAG_03819 PE=3 SV=1	CNAG_03819								2		1
	Golgi phosphoprotein 3 OS=Cryptococcus neoformans var. grubii serotype A (strain H99 / ATCC 208821 / CBS 10515 / FGSC 9487) GN=CNAG_04806 PE=4 SV=2	CNAG_04806							1	3
	Large subunit ribosomal protein L17 OS=Cryptococcus neoformans var. grubii serotype A (strain H99 / ATCC 208821 / CBS 10515 / FGSC 9487) GN=CNAG_01320 PE=3 SV=1	CNAG_01320								1
	Septin OS=Cryptococcus neoformans var. grubii serotype A (strain H99 / ATCC 208821 / CBS 10515 / FGSC 9487) GN=CNAG_02196 PE=3 SV=1	CNAG_02196								1
	26S proteasome regulatory subunit N6 OS=Cryptococcus neoformans var. grubii serotype A (strain H99 / ATCC 208821 / CBS 10515 / FGSC 9487) GN=CNAG_06361 PE=4 SV=1	CNAG_06361								2
	AFG3 family protein OS=Cryptococcus neoformans var. grubii serotype A (strain H99 / ATCC 208821 / CBS 10515 / FGSC 9487) GN=CNAG_04032 PE=3 SV=1	CNAG_04032								1
	Zinc finger protein OS=Cryptococcus neoformans var. grubii serotype A (strain H99 / ATCC 208821 / CBS 10515 / FGSC 9487) GN=CNAG_00292 PE=4 SV=1	CNAG_00292								2
	Inorganic phosphate transporter pho88 OS=Cryptococcus neoformans var. grubii serotype A (strain H99 / ATCC 208821 / CBS 10515 / FGSC 9487) GN=CNAG_02761 PE=4 SV=1	CNAG_02761								2
	Aspartate aminotransferase OS=Cryptococcus neoformans var. grubii serotype A (strain H99 / ATCC 208821 / CBS 10515 / FGSC 9487) GN=CNAG_06088 PE=4 SV=2	CNAG_06088					1
	V-type proton ATPase subunit C OS=Cryptococcus neoformans var. grubii serotype A (strain H99 / ATCC 208821 / CBS 10515 / FGSC 9487) GN=CNAG_07590 PE=3 SV=1	CNAG_07590								1
	Dolichol-phosphate mannosyltransferase OS=Cryptococcus neoformans var. grubii serotype A (strain H99 / ATCC 208821 / CBS 10515 / FGSC 9487) GN=CNAG_03753 PE=4 SV=2	CNAG_03753								2
	C2 domain-containing protein OS=Cryptococcus neoformans var. grubii serotype A (strain H99 / ATCC 208821 / CBS 10515 / FGSC 9487) GN=CNAG_00522 PE=4 SV=2	CNAG_00522								1
	Phosphotransferase OS=Cryptococcus neoformans var. grubii serotype A (strain H99 / ATCC 208821 / CBS 10515 / FGSC 9487) GN=CNAG_05480 PE=3 SV=2	CNAG_05480								1
	Chromatin-remodeling complex ATPase OS=Cryptococcus neoformans var. grubii serotype A (strain H99 / ATCC 208821 / CBS 10515 / FGSC 9487) GN=CNAG_05552 PE=3 SV=2	CNAG_05552								1
	Serine/threonine-protein phosphatase OS=Cryptococcus neoformans var. grubii serotype A (strain H99 / ATCC 208821 / CBS 10515 / FGSC 9487) GN=CNAG_01496 PE=3 SV=2	CNAG_01496								1
	Uncharacterized protein OS=Cryptococcus neoformans var. grubii serotype A (strain H99 / ATCC 208821 / CBS 10515 / FGSC 9487) GN=CNAG_04484 PE=4 SV=1	CNAG_04484								2
	Phosphoacetylglucosamine mutase OS=Cryptococcus neoformans var. grubii serotype A (strain H99 / ATCC 208821 / CBS 10515 / FGSC 9487) GN=CNAG_02445 PE=3 SV=1	CNAG_02445								1
	Phosphopantothenate-cysteine ligase OS=Cryptococcus neoformans var. grubii serotype A (strain H99 / ATCC 208821 / CBS 10515 / FGSC 9487) GN=CNAG_02222 PE=4 SV=1	CNAG_02222								2
	Glycerol-3-phosphate dehydrogenase OS=Cryptococcus neoformans var. grubii serotype A (strain H99 / ATCC 208821 / CBS 10515 / FGSC 9487) GN=CNAG_02815 PE=3 SV=1	CNAG_02815								3
	H/ACA ribonucleoprotein complex subunit 3 OS=Cryptococcus neoformans var. grubii serotype A (strain H99 / ATCC 208821 / CBS 10515 / FGSC 9487) GN=CNAG_01049 PE=4 SV=2	CNAG_01049						3
	Uncharacterized protein OS=Cryptococcus neoformans var. grubii serotype A (strain H99 / ATCC 208821 / CBS 10515 / FGSC 9487) GN=CNAG_04322 PE=4 SV=1	CNAG_04322					3
	ATP-binding cassette transporter OS=Cryptococcus neoformans var. grubii serotype A (strain H99 / ATCC 208821 / CBS 10515 / FGSC 9487) GN=CNAG_01575 PE=4 SV=2	CNAG_01575								2
	Pyridoxal reductase OS=Cryptococcus neoformans var. grubii serotype A (strain H99 / ATCC 208821 / CBS 10515 / FGSC 9487) GN=CNAG_05534 PE=4 SV=1	CNAG_05534								3
	Aspartate-tRNA(Asn) ligase OS=Cryptococcus neoformans var. grubii serotype A (strain H99 / ATCC 208821 / CBS 10515 / FGSC 9487) GN=CNAG_03563 PE=3 SV=2	CNAG_03563								1
	Fumarate reductase OS=Cryptococcus neoformans var. grubii serotype A (strain H99 / ATCC 208821 / CBS 10515 / FGSC 9487) GN=CNAG_07862 PE=4 SV=2	CNAG_07862								2
	Uncharacterized protein OS=Cryptococcus neoformans var. grubii serotype A (strain H99 / ATCC 208821 / CBS 10515 / FGSC 9487) GN=CNAG_02994 PE=4 SV=2	CNAG_02994					2
	Tip120-family protein OS=Cryptococcus neoformans var. grubii serotype A (strain H99 / ATCC 208821 / CBS 10515 / FGSC 9487) GN=CNAG_07108 PE=4 SV=1	CNAG_07108								2
	Large subunit ribosomal protein L19 OS=Cryptococcus neoformans var. grubii serotype A (strain H99 / ATCC 208821 / CBS 10515 / FGSC 9487) GN=CNAG_03748 PE=4 SV=2	CNAG_03748								1
	Alpha-glucosidase OS=Cryptococcus neoformans var. grubii serotype A (strain H99 / ATCC 208821 / CBS 10515 / FGSC 9487) GN=CNAG_05913 PE=4 SV=1	CNAG_05913								1
	DNA-directed RNA polymerase II subunit RPB3 OS=Cryptococcus neoformans var. grubii serotype A (strain H99 / ATCC 208821 / CBS 10515 / FGSC 9487) GN=CNAG_02022 PE=4 SV=1	CNAG_02022				1			1	1		1
	Uncharacterized protein OS=Cryptococcus neoformans var. grubii serotype A (strain H99 / ATCC 208821 / CBS 10515 / FGSC 9487) GN=CNAG_04953 PE=4 SV=1	CNAG_04953					1	1		1	1
	Glutathione transferase OS=Cryptococcus neoformans var. grubii serotype A (strain H99 / ATCC 208821 / CBS 10515 / FGSC 9487) GN=CNAG_00921 PE=4 SV=1	CNAG_00921								1	1	1
	Chitin deacetylase OS=Cryptococcus neoformans var. grubii serotype A (strain H99 / ATCC 208821 / CBS 10515 / FGSC 9487) GN=CNAG_05799 PE=4 SV=1	CNAG_05799							1
	Uncharacterized protein OS=Cryptococcus neoformans var. grubii serotype A (strain H99 / ATCC 208821 / CBS 10515 / FGSC 9487) GN=CNAG_06794 PE=4 SV=2	CNAG_06794								1
	U6 snRNA-associated Sm-like protein LSm2 OS=Cryptococcus neoformans var. grubii serotype A (strain H99 / ATCC 208821 / CBS 10515 / FGSC 9487) GN=CNAG_01666 PE=3 SV=2	CNAG_01666								2
	Uncharacterized protein OS=Cryptococcus neoformans var. grubii serotype A (strain H99 / ATCC 208821 / CBS 10515 / FGSC 9487) GN=CNAG_05683 PE=4 SV=1	CNAG_05683					1
	Uncharacterized protein OS=Cryptococcus neoformans var. grubii serotype A (strain H99 / ATCC 208821 / CBS 10515 / FGSC 9487) GN=CNAG_04903 PE=4 SV=1	CNAG_04903					1
	Endoplasmic reticulum protein OS=Cryptococcus neoformans var. grubii serotype A (strain H99 / ATCC 208821 / CBS 10515 / FGSC 9487) GN=CNAG_02753 PE=4 SV=1	CNAG_02753								1
	DNA-binding protein OS=Cryptococcus neoformans var. grubii serotype A (strain H99 / ATCC 208821 / CBS 10515 / FGSC 9487) GN=CNAG_04530 PE=4 SV=1	CNAG_04530								1		1
	Uncharacterized protein OS=Cryptococcus neoformans var. grubii serotype A (strain H99 / ATCC 208821 / CBS 10515 / FGSC 9487) GN=CNAG_01222 PE=4 SV=1	CNAG_01222									1	1
	Protein phosphatase PP2A regulatory subunit B OS=Cryptococcus neoformans var. grubii serotype A (strain H99 / ATCC 208821 / CBS 10515 / FGSC 9487) GN=CNAG_06696 PE=3 SV=1	CNAG_06696							1	1
	Nascent polypeptide-associated complex subunit beta OS=Cryptococcus neoformans var. grubii serotype A (strain H99 / ATCC 208821 / CBS 10515 / FGSC 9487) GN=CNAG_05437 PE=3 SV=1	CNAG_05437					1			1
	Uncharacterized protein OS=Cryptococcus neoformans var. grubii serotype A (strain H99 / ATCC 208821 / CBS 10515 / FGSC 9487) GN=CNAG_07765 PE=4 SV=1	CNAG_07765					1
	Uncharacterized protein OS=Cryptococcus neoformans var. grubii serotype A (strain H99 / ATCC 208821 / CBS 10515 / FGSC 9487) GN=CNAG_03046 PE=4 SV=1	CNAG_03046							1	1
	Uncharacterized protein OS=Cryptococcus neoformans var. grubii serotype A (strain H99 / ATCC 208821 / CBS 10515 / FGSC 9487) GN=CNAG_07488 PE=4 SV=1	CNAG_07488								2		1
	Uncharacterized protein OS=Cryptococcus neoformans var. grubii serotype A (strain H99 / ATCC 208821 / CBS 10515 / FGSC 9487) GN=CNAG_02400 PE=4 SV=2	CNAG_02400								1
	NADH dehydrogenase (Ubiquinone) 1 alpha subcomplex 5 OS=Cryptococcus neoformans var. grubii serotype A (strain H99 / ATCC 208821 / CBS 10515 / FGSC 9487) GN=CNAG_06226 PE=4 SV=1	CNAG_06226					1
	Non-histone chromosomal protein 6 OS=Cryptococcus neoformans var. grubii serotype A (strain H99 / ATCC 208821 / CBS 10515 / FGSC 9487) GN=CNAG_06544 PE=4 SV=1	CNAG_06544					1
	Vacuolar protein sorting 26 OS=Cryptococcus neoformans var. grubii serotype A (strain H99 / ATCC 208821 / CBS 10515 / FGSC 9487) GN=CNAG_01426 PE=4 SV=1	CNAG_01426								2
	Specific transcriptional repressor OS=Cryptococcus neoformans var. grubii serotype A (strain H99 / ATCC 208821 / CBS 10515 / FGSC 9487) GN=CNAG_05622 PE=4 SV=2	CNAG_05622								1
	Uncharacterized protein OS=Cryptococcus neoformans var. grubii serotype A (strain H99 / ATCC 208821 / CBS 10515 / FGSC 9487) GN=CNAG_03609 PE=4 SV=2	CNAG_03609								1
	ER lumen protein-retaining receptor OS=Cryptococcus neoformans var. grubii serotype A (strain H99 / ATCC 208821 / CBS 10515 / FGSC 9487) GN=CNAG_05137 PE=3 SV=1	CNAG_05137								1
	Uncharacterized protein OS=Cryptococcus neoformans var. grubii serotype A (strain H99 / ATCC 208821 / CBS 10515 / FGSC 9487) GN=CNAG_06612 PE=4 SV=1	CNAG_06612			2
	MICOS complex subunit OS=Cryptococcus neoformans var. grubii serotype A (strain H99 / ATCC 208821 / CBS 10515 / FGSC 9487) GN=CNAG_07352 PE=4 SV=1	CNAG_07352								3
	Uncharacterized protein OS=Cryptococcus neoformans var. grubii serotype A (strain H99 / ATCC 208821 / CBS 10515 / FGSC 9487) GN=CNAG_00690 PE=4 SV=2	CNAG_00690								1
	Pre-mRNA-splicing factor ATP-dependent RNA helicase DHX15/PRP43 OS=Cryptococcus neoformans var. grubii serotype A (strain H99 / ATCC 208821 / CBS 10515 / FGSC 9487) GN=CNAG_06626 PE=4 SV=1	CNAG_06626								2
	Cytidine deaminase OS=Cryptococcus neoformans var. grubii serotype A (strain H99 / ATCC 208821 / CBS 10515 / FGSC 9487) GN=CNAG_02881 PE=3 SV=2	CNAG_02881								1
	Adenine phosphoribosyltransferase OS=Cryptococcus neoformans var. grubii serotype A (strain H99 / ATCC 208821 / CBS 10515 / FGSC 9487) GN=CNAG_01390 PE=3 SV=1	CNAG_01390								1
	Proteasome subunit alpha type OS=Cryptococcus neoformans var. grubii serotype A (strain H99 / ATCC 208821 / CBS 10515 / FGSC 9487) GN=CNAG_04071 PE=3 SV=1	CNAG_04071								2
	CMGC/CDK/CDC2 protein kinase OS=Cryptococcus neoformans var. grubii serotype A (strain H99 / ATCC 208821 / CBS 10515 / FGSC 9487) GN=CNAG_01664 PE=3 SV=1	CNAG_01664	TRUE							1
	Vacuolar protein-sorting-associated protein 4 OS=Cryptococcus neoformans var. grubii serotype A (strain H99 / ATCC 208821 / CBS 10515 / FGSC 9487) GN=CNAG_04510 PE=3 SV=1	CNAG_04510	TRUE							1
	CBS and PB1 domain-containing protein OS=Cryptococcus neoformans var. grubii serotype A (strain H99 / ATCC 208821 / CBS 10515 / FGSC 9487) GN=CNAG_05109 PE=4 SV=2	CNAG_05109								3
	Aspartate kinase OS=Cryptococcus neoformans var. grubii serotype A (strain H99 / ATCC 208821 / CBS 10515 / FGSC 9487) GN=CNAG_04347 PE=4 SV=1	CNAG_04347								2
	Uncharacterized protein OS=Cryptococcus neoformans var. grubii serotype A (strain H99 / ATCC 208821 / CBS 10515 / FGSC 9487) GN=CNAG_00995 PE=4 SV=2	CNAG_00995								3
	Capping protein (Actin filament) muscle Z-line, beta OS=Cryptococcus neoformans var. grubii serotype A (strain H99 / ATCC 208821 / CBS 10515 / FGSC 9487) GN=CNAG_03900 PE=4 SV=2	CNAG_03900								2
	Coatomer subunit delta OS=Cryptococcus neoformans var. grubii serotype A (strain H99 / ATCC 208821 / CBS 10515 / FGSC 9487) GN=CNAG_01414 PE=3 SV=1	CNAG_01414								3
	F-actin capping protein OS=Cryptococcus neoformans var. grubii serotype A (strain H99 / ATCC 208821 / CBS 10515 / FGSC 9487) GN=CNAG_03967 PE=3 SV=1	CNAG_03967								2
	Dolichyl-diphosphooligosaccharide--protein glycosyltransferase subunit WBP1 OS=Cryptococcus neoformans var. grubii serotype A (strain H99 / ATCC 208821 / CBS 10515 / FGSC 9487) GN=CNAG_04743 PE=3 SV=1	CNAG_04743								2
	Ubiquitin carboxyl-terminal hydrolase 4/11/15 OS=Cryptococcus neoformans var. grubii serotype A (strain H99 / ATCC 208821 / CBS 10515 / FGSC 9487) GN=CNAG_07717 PE=3 SV=1	CNAG_07717								1
	Translation machinery-associated protein 20 OS=Cryptococcus neoformans var. grubii serotype A (strain H99 / ATCC 208821 / CBS 10515 / FGSC 9487) GN=CNAG_02656 PE=4 SV=1	CNAG_02656								2
	Ras family protein OS=Cryptococcus neoformans var. grubii serotype A (strain H99 / ATCC 208821 / CBS 10515 / FGSC 9487) GN=CNAG_03876 PE=4 SV=2	CNAG_03876								2
	Short-chain dehydrogenase/reductase SDR OS=Cryptococcus neoformans var. grubii serotype A (strain H99 / ATCC 208821 / CBS 10515 / FGSC 9487) GN=CNAG_01097 PE=4 SV=1	CNAG_01097								2
	Electron transfer flavoprotein beta subunit OS=Cryptococcus neoformans var. grubii serotype A (strain H99 / ATCC 208821 / CBS 10515 / FGSC 9487) GN=CNAG_01870 PE=4 SV=1	CNAG_01870								1
	Oxysterol-binding protein OS=Cryptococcus neoformans var. grubii serotype A (strain H99 / ATCC 208821 / CBS 10515 / FGSC 9487) GN=CNAG_04151 PE=3 SV=2	CNAG_04151								1
	Ubiquitin carboxyl-terminal hydrolase OS=Cryptococcus neoformans var. grubii serotype A (strain H99 / ATCC 208821 / CBS 10515 / FGSC 9487) GN=CNAG_00180 PE=3 SV=1	CNAG_00180								1
	Nuclear pore complex protein Nup205 OS=Cryptococcus neoformans var. grubii serotype A (strain H99 / ATCC 208821 / CBS 10515 / FGSC 9487) GN=CNAG_02547 PE=4 SV=2	CNAG_02547								1
	Pre-mRNA-splicing factor SYF1 OS=Cryptococcus neoformans var. grubii serotype A (strain H99 / ATCC 208821 / CBS 10515 / FGSC 9487) GN=CNAG_02426 PE=4 SV=1	CNAG_02426								1
	Ornithine-oxo-acid transaminase OS=Cryptococcus neoformans var. grubii serotype A (strain H99 / ATCC 208821 / CBS 10515 / FGSC 9487) GN=CNAG_05134 PE=3 SV=1	CNAG_05134					1
	AP-1 complex subunit mu-1 OS=Cryptococcus neoformans var. grubii serotype A (strain H99 / ATCC 208821 / CBS 10515 / FGSC 9487) GN=CNAG_03317 PE=3 SV=2	CNAG_03317								1
	Uncharacterized protein OS=Cryptococcus neoformans var. grubii serotype A (strain H99 / ATCC 208821 / CBS 10515 / FGSC 9487) GN=CNAG_00139 PE=4 SV=1	CNAG_00139					1
	Uncharacterized protein OS=Cryptococcus neoformans var. grubii serotype A (strain H99 / ATCC 208821 / CBS 10515 / FGSC 9487) GN=CNAG_01919 PE=4 SV=1	CNAG_01919								1
	Lon protease homolog, mitochondrial OS=Cryptococcus neoformans var. grubii serotype A (strain H99 / ATCC 208821 / CBS 10515 / FGSC 9487) GN=PIM1 PE=3 SV=2	PIM1								1
	Uncharacterized protein OS=Cryptococcus neoformans var. grubii serotype A (strain H99 / ATCC 208821 / CBS 10515 / FGSC 9487) GN=CNAG_01010 PE=4 SV=1	CNAG_01010							1	1		1
	Uncharacterized protein OS=Cryptococcus neoformans var. grubii serotype A (strain H99 / ATCC 208821 / CBS 10515 / FGSC 9487) GN=CNAG_04290 PE=4 SV=1	CNAG_04290				1		1
	DNA-directed RNA polymerase I, II, and III subunit RPABC3 OS=Cryptococcus neoformans var. grubii serotype A (strain H99 / ATCC 208821 / CBS 10515 / FGSC 9487) GN=CNAG_04286 PE=4 SV=1	CNAG_04286								1	1
	Glutamine amidotransferase OS=Cryptococcus neoformans var. grubii serotype A (strain H99 / ATCC 208821 / CBS 10515 / FGSC 9487) GN=CNAG_03743 PE=4 SV=1	CNAG_03743								1		1
	ATP-dependent RNA helicase VAD1 OS=Cryptococcus neoformans var. grubii serotype A (strain H99 / ATCC 208821 / CBS 10515 / FGSC 9487) GN=VAD1 PE=1 SV=1	VAD1							1	1
	Protein SYM1 OS=Cryptococcus neoformans var. grubii serotype A (strain H99 / ATCC 208821 / CBS 10515 / FGSC 9487) GN=CNAG_00707 PE=3 SV=2	CNAG_00707							1
	Mitochondrial protein OS=Cryptococcus neoformans var. grubii serotype A (strain H99 / ATCC 208821 / CBS 10515 / FGSC 9487) GN=CNAG_04872 PE=4 SV=2	CNAG_04872								1
	Proliferating cell nuclear antigen OS=Cryptococcus neoformans var. grubii serotype A (strain H99 / ATCC 208821 / CBS 10515 / FGSC 9487) GN=CNAG_06079 PE=3 SV=1	CNAG_06079				1
	Iron regulator 1 OS=Cryptococcus neoformans var. grubii serotype A (strain H99 / ATCC 208821 / CBS 10515 / FGSC 9487) GN=CNAG_04864 PE=4 SV=2	CNAG_04864								1
	Asparagine-tRNA ligase OS=Cryptococcus neoformans var. grubii serotype A (strain H99 / ATCC 208821 / CBS 10515 / FGSC 9487) GN=CNAG_07429 PE=4 SV=2	CNAG_07429								1
	2-deoxy-D-gluconate 3-dehydrogenase OS=Cryptococcus neoformans var. grubii serotype A (strain H99 / ATCC 208821 / CBS 10515 / FGSC 9487) GN=CNAG_00126 PE=3 SV=1	CNAG_00126								2
	NADPH--cytochrome P450 reductase OS=Cryptococcus neoformans var. grubii serotype A (strain H99 / ATCC 208821 / CBS 10515 / FGSC 9487) GN=CNAG_01003 PE=3 SV=1	CNAG_01003								1
	Uncharacterized protein OS=Cryptococcus neoformans var. grubii serotype A (strain H99 / ATCC 208821 / CBS 10515 / FGSC 9487) GN=CNAG_07310 PE=4 SV=1	CNAG_07310								1
	Valine-tRNA ligase OS=Cryptococcus neoformans var. grubii serotype A (strain H99 / ATCC 208821 / CBS 10515 / FGSC 9487) GN=CNAG_07473 PE=3 SV=2	CNAG_07473								2
	COPII-coated vesicle component Erv46 OS=Cryptococcus neoformans var. grubii serotype A (strain H99 / ATCC 208821 / CBS 10515 / FGSC 9487) GN=CNAG_01637 PE=4 SV=1	CNAG_01637								1
	Very-long-chain 3-oxoacyl-CoA reductase OS=Cryptococcus neoformans var. grubii serotype A (strain H99 / ATCC 208821 / CBS 10515 / FGSC 9487) GN=CNAG_04488 PE=3 SV=1	CNAG_04488								2
	Uncharacterized protein OS=Cryptococcus neoformans var. grubii serotype A (strain H99 / ATCC 208821 / CBS 10515 / FGSC 9487) GN=CNAG_03049 PE=4 SV=1	CNAG_03049					1
	Serine/threonine-protein phosphatase OS=Cryptococcus neoformans var. grubii serotype A (strain H99 / ATCC 208821 / CBS 10515 / FGSC 9487) GN=CNAG_03706 PE=3 SV=1	CNAG_03706								1
	Transcription elongation factor SPT6 OS=Cryptococcus neoformans var. grubii serotype A (strain H99 / ATCC 208821 / CBS 10515 / FGSC 9487) GN=CNAG_03950 PE=4 SV=1	CNAG_03950								1
	Uncharacterized protein OS=Cryptococcus neoformans var. grubii serotype A (strain H99 / ATCC 208821 / CBS 10515 / FGSC 9487) GN=CNAG_02496 PE=4 SV=1	CNAG_02496								1
	DNA-directed RNA polymerase I and III subunit RPAC2 OS=Cryptococcus neoformans var. grubii serotype A (strain H99 / ATCC 208821 / CBS 10515 / FGSC 9487) GN=CNAG_03636 PE=4 SV=1	CNAG_03636								2
	RNA-binding protein Musashi OS=Cryptococcus neoformans var. grubii serotype A (strain H99 / ATCC 208821 / CBS 10515 / FGSC 9487) GN=CNAG_06474 PE=4 SV=2	CNAG_06474								1
	Paired amphipathic helix protein Sin3a OS=Cryptococcus neoformans var. grubii serotype A (strain H99 / ATCC 208821 / CBS 10515 / FGSC 9487) GN=CNAG_02981 PE=4 SV=2	CNAG_02981								1
	cAMP-dependent protein kinase regulatory subunit OS=Cryptococcus neoformans var. grubii serotype A (strain H99 / ATCC 208821 / CBS 10515 / FGSC 9487) GN=CNAG_00570 PE=3 SV=1	CNAG_00570								2
	Electron transfer flavoprotein alpha subunit OS=Cryptococcus neoformans var. grubii serotype A (strain H99 / ATCC 208821 / CBS 10515 / FGSC 9487) GN=CNAG_06806 PE=4 SV=1	CNAG_06806								1
	Uncharacterized protein OS=Cryptococcus neoformans var. grubii serotype A (strain H99 / ATCC 208821 / CBS 10515 / FGSC 9487) GN=CNAG_04235 PE=4 SV=1	CNAG_04235								2
	CK1/CK1/CK1-G protein kinase OS=Cryptococcus neoformans var. grubii serotype A (strain H99 / ATCC 208821 / CBS 10515 / FGSC 9487) GN=CNAG_00556 PE=3 SV=1	CNAG_00556					1
	Uncharacterized protein OS=Cryptococcus neoformans var. grubii serotype A (strain H99 / ATCC 208821 / CBS 10515 / FGSC 9487) GN=CNAG_03790 PE=4 SV=1	CNAG_03790								1
	ATP-dependent RNA helicase DHX8/PRP22 OS=Cryptococcus neoformans var. grubii serotype A (strain H99 / ATCC 208821 / CBS 10515 / FGSC 9487) GN=CNAG_00960 PE=4 SV=1	CNAG_00960								1
	Mitochondrial protein OS=Cryptococcus neoformans var. grubii serotype A (strain H99 / ATCC 208821 / CBS 10515 / FGSC 9487) GN=CNAG_06668 PE=4 SV=1	CNAG_06668								1
	DNA polymerase phi subunit OS=Cryptococcus neoformans var. grubii serotype A (strain H99 / ATCC 208821 / CBS 10515 / FGSC 9487) GN=CNAG_01641 PE=4 SV=2	CNAG_01641								2
	Mitochondrial import inner membrane translocase subunit TIM44 OS=Cryptococcus neoformans var. grubii serotype A (strain H99 / ATCC 208821 / CBS 10515 / FGSC 9487) GN=CNAG_06630 PE=3 SV=1	CNAG_06630								2
	Glycogen debranching enzyme OS=Cryptococcus neoformans var. grubii serotype A (strain H99 / ATCC 208821 / CBS 10515 / FGSC 9487) GN=CNAG_04879 PE=4 SV=2	CNAG_04879								2
	Uncharacterized protein OS=Cryptococcus neoformans var. grubii serotype A (strain H99 / ATCC 208821 / CBS 10515 / FGSC 9487) GN=CNAG_04002 PE=4 SV=1	CNAG_04002								2
	Phospholipase A-2-activating protein OS=Cryptococcus neoformans var. grubii serotype A (strain H99 / ATCC 208821 / CBS 10515 / FGSC 9487) GN=CNAG_05084 PE=4 SV=1	CNAG_05084								2
	Signal recognition particle subunit SRP68 OS=Cryptococcus neoformans var. grubii serotype A (strain H99 / ATCC 208821 / CBS 10515 / FGSC 9487) GN=CNAG_05240 PE=3 SV=1	CNAG_05240								2
	Uncharacterized protein OS=Cryptococcus neoformans var. grubii serotype A (strain H99 / ATCC 208821 / CBS 10515 / FGSC 9487) GN=CNAG_04746 PE=4 SV=1	CNAG_04746								2
	RNA helicase OS=Cryptococcus neoformans var. grubii serotype A (strain H99 / ATCC 208821 / CBS 10515 / FGSC 9487) GN=CNAG_04580 PE=4 SV=1	CNAG_04580								2
	AP-1 complex subunit gamma-1 OS=Cryptococcus neoformans var. grubii serotype A (strain H99 / ATCC 208821 / CBS 10515 / FGSC 9487) GN=CNAG_07318 PE=4 SV=2	CNAG_07318								2
	Uncharacterized protein OS=Cryptococcus neoformans var. grubii serotype A (strain H99 / ATCC 208821 / CBS 10515 / FGSC 9487) GN=CNAG_06710 PE=4 SV=2	CNAG_06710								2
	Signal recognition particle 54 kDa protein OS=Cryptococcus neoformans var. grubii serotype A (strain H99 / ATCC 208821 / CBS 10515 / FGSC 9487) GN=CNAG_02174 PE=3 SV=1	CNAG_02174								2
	Multifunctional beta-oxidation protein OS=Cryptococcus neoformans var. grubii serotype A (strain H99 / ATCC 208821 / CBS 10515 / FGSC 9487) GN=CNAG_05721 PE=4 SV=1	CNAG_05721								1
	MRS7 family protein OS=Cryptococcus neoformans var. grubii serotype A (strain H99 / ATCC 208821 / CBS 10515 / FGSC 9487) GN=CNAG_01770 PE=4 SV=2	CNAG_01770								2
	Malic enzyme OS=Cryptococcus neoformans var. grubii serotype A (strain H99 / ATCC 208821 / CBS 10515 / FGSC 9487) GN=CNAG_06374 PE=3 SV=1	CNAG_06374								1
	Small nuclear ribonucleoprotein E OS=Cryptococcus neoformans var. grubii serotype A (strain H99 / ATCC 208821 / CBS 10515 / FGSC 9487) GN=CNAG_04155 PE=4 SV=1	CNAG_04155								1
	Protein transporter SEC61 subunit alpha OS=Cryptococcus neoformans var. grubii serotype A (strain H99 / ATCC 208821 / CBS 10515 / FGSC 9487) GN=CNAG_06998 PE=3 SV=1	CNAG_06998								1
	Malic enzyme OS=Cryptococcus neoformans var. grubii serotype A (strain H99 / ATCC 208821 / CBS 10515 / FGSC 9487) GN=CNAG_06638 PE=3 SV=1	CNAG_06638					1
	Uncharacterized protein OS=Cryptococcus neoformans var. grubii serotype A (strain H99 / ATCC 208821 / CBS 10515 / FGSC 9487) GN=CNAG_05117 PE=3 SV=2	CNAG_05117								1
	Oxysterol-binding protein OS=Cryptococcus neoformans var. grubii serotype A (strain H99 / ATCC 208821 / CBS 10515 / FGSC 9487) GN=CNAG_02139 PE=3 SV=2	CNAG_02139								1
	Uncharacterized protein OS=Cryptococcus neoformans var. grubii serotype A (strain H99 / ATCC 208821 / CBS 10515 / FGSC 9487) GN=CNAG_07551 PE=4 SV=1	CNAG_07551								1
	Mitochondrial protein OS=Cryptococcus neoformans var. grubii serotype A (strain H99 / ATCC 208821 / CBS 10515 / FGSC 9487) GN=CNAG_00471 PE=4 SV=1	CNAG_00471								1
	GTP-binding protein ryh1 OS=Cryptococcus neoformans var. grubii serotype A (strain H99 / ATCC 208821 / CBS 10515 / FGSC 9487) GN=CNAG_06049 PE=4 SV=1	CNAG_06049								1
	FAD dependent oxidoreductase OS=Cryptococcus neoformans var. grubii serotype A (strain H99 / ATCC 208821 / CBS 10515 / FGSC 9487) GN=CNAG_00692 PE=4 SV=1	CNAG_00692								1
	Peptidyl-prolyl cis-trans isomerase OS=Cryptococcus neoformans var. grubii serotype A (strain H99 / ATCC 208821 / CBS 10515 / FGSC 9487) GN=CNAG_03486 PE=3 SV=2	CNAG_03486								1
	Nitroreductase OS=Cryptococcus neoformans var. grubii serotype A (strain H99 / ATCC 208821 / CBS 10515 / FGSC 9487) GN=CNAG_02692 PE=4 SV=1	CNAG_02692					1
	Uncharacterized protein OS=Cryptococcus neoformans var. grubii serotype A (strain H99 / ATCC 208821 / CBS 10515 / FGSC 9487) GN=CNAG_03512 PE=4 SV=1	CNAG_03512								1
	3-isopropylmalate dehydrogenase OS=Cryptococcus neoformans var. grubii serotype A (strain H99 / ATCC 208821 / CBS 10515 / FGSC 9487) GN=CNAG_00450 PE=3 SV=1	CNAG_00450					1
	Uncharacterized protein OS=Cryptococcus neoformans var. grubii serotype A (strain H99 / ATCC 208821 / CBS 10515 / FGSC 9487) GN=CNAG_04073 PE=4 SV=1	CNAG_04073								1		1
	Methionine-tRNA ligase OS=Cryptococcus neoformans var. grubii serotype A (strain H99 / ATCC 208821 / CBS 10515 / FGSC 9487) GN=CNAG_00007 PE=3 SV=1	CNAG_00007								1	1
	alpha-1,2-Mannosidase OS=Cryptococcus neoformans var. grubii serotype A (strain H99 / ATCC 208821 / CBS 10515 / FGSC 9487) GN=CNAG_02081 PE=3 SV=1	CNAG_02081								1		1
	Cytoplasmic protein OS=Cryptococcus neoformans var. grubii serotype A (strain H99 / ATCC 208821 / CBS 10515 / FGSC 9487) GN=CNAG_06144 PE=3 SV=1	CNAG_06144							1		1
	Probable cytosolic iron-sulfur protein assembly protein 1 OS=Cryptococcus neoformans var. grubii serotype A (strain H99 / ATCC 208821 / CBS 10515 / FGSC 9487) GN=CIA1 PE=3 SV=1	CIA1							1
	NADH dehydrogenase (Ubiquinone) 1 alpha subcomplex 6 OS=Cryptococcus neoformans var. grubii serotype A (strain H99 / ATCC 208821 / CBS 10515 / FGSC 9487) GN=CNAG_00573 PE=4 SV=1	CNAG_00573								1
	Uncharacterized protein OS=Cryptococcus neoformans var. grubii serotype A (strain H99 / ATCC 208821 / CBS 10515 / FGSC 9487) GN=CNAG_00239 PE=4 SV=2	CNAG_00239								1
	Fumarate hydratase, mitochondrial OS=Cryptococcus neoformans var. grubii serotype A (strain H99 / ATCC 208821 / CBS 10515 / FGSC 9487) GN=CNAG_01657 PE=3 SV=1	CNAG_01657			1
	Uncharacterized protein OS=Cryptococcus neoformans var. grubii serotype A (strain H99 / ATCC 208821 / CBS 10515 / FGSC 9487) GN=CNAG_00929 PE=4 SV=1	CNAG_00929								1
	Glycoprotein OS=Cryptococcus neoformans var. grubii serotype A (strain H99 / ATCC 208821 / CBS 10515 / FGSC 9487) GN=CNAG_06000 PE=4 SV=2	CNAG_06000								1
	Uncharacterized protein OS=Cryptococcus neoformans var. grubii serotype A (strain H99 / ATCC 208821 / CBS 10515 / FGSC 9487) GN=CNAG_05590 PE=4 SV=2	CNAG_05590								1
	Presequence translocated-associated motor subunit PAM17, mitochondrial OS=Cryptococcus neoformans var. grubii serotype A (strain H99 / ATCC 208821 / CBS 10515 / FGSC 9487) GN=CNAG_07720 PE=4 SV=1	CNAG_07720										1
	Glycylpeptide N-tetradecanoyltransferase OS=Cryptococcus neoformans var. grubii serotype A (strain H99 / ATCC 208821 / CBS 10515 / FGSC 9487) GN=CNAG_07926 PE=3 SV=2	CNAG_07926								1
	NifU-like protein c OS=Cryptococcus neoformans var. grubii serotype A (strain H99 / ATCC 208821 / CBS 10515 / FGSC 9487) GN=CNAG_03395 PE=4 SV=2	CNAG_03395								1
	Uncharacterized protein OS=Cryptococcus neoformans var. grubii serotype A (strain H99 / ATCC 208821 / CBS 10515 / FGSC 9487) GN=CNAG_03439 PE=4 SV=1	CNAG_03439								1
	Translocation protein SEC72 OS=Cryptococcus neoformans var. grubii serotype A (strain H99 / ATCC 208821 / CBS 10515 / FGSC 9487) GN=CNAG_01024 PE=4 SV=1	CNAG_01024										1
	Rab family protein OS=Cryptococcus neoformans var. grubii serotype A (strain H99 / ATCC 208821 / CBS 10515 / FGSC 9487) GN=CNAG_04771 PE=4 SV=2	CNAG_04771	TRUE							1
	Uncharacterized protein OS=Cryptococcus neoformans var. grubii serotype A (strain H99 / ATCC 208821 / CBS 10515 / FGSC 9487) GN=CNAG_00409 PE=4 SV=2	CNAG_00409								2
	Serine-threonine kinase receptor-associated protein OS=Cryptococcus neoformans var. grubii serotype A (strain H99 / ATCC 208821 / CBS 10515 / FGSC 9487) GN=CNAG_06778 PE=4 SV=1	CNAG_06778								2
	Phosphoribosylglycinamide formyltransferase OS=Cryptococcus neoformans var. grubii serotype A (strain H99 / ATCC 208821 / CBS 10515 / FGSC 9487) GN=CNAG_02795 PE=3 SV=2	CNAG_02795								2
	Glucose-6-phosphate isomerase OS=Cryptococcus neoformans var. grubii serotype A (strain H99 / ATCC 208821 / CBS 10515 / FGSC 9487) GN=CNAG_03916 PE=3 SV=1	CNAG_03916					2
	GTP cyclohydrolase I OS=Cryptococcus neoformans var. grubii serotype A (strain H99 / ATCC 208821 / CBS 10515 / FGSC 9487) GN=CNAG_04010 PE=3 SV=1	CNAG_04010								2
	tRNA pseudouridine(55) synthase OS=Cryptococcus neoformans var. grubii serotype A (strain H99 / ATCC 208821 / CBS 10515 / FGSC 9487) GN=CNAG_01623 PE=3 SV=1	CNAG_01623								2
	Uncharacterized protein OS=Cryptococcus neoformans var. grubii serotype A (strain H99 / ATCC 208821 / CBS 10515 / FGSC 9487) GN=CNAG_04105 PE=4 SV=1	CNAG_04105					2
	Uncharacterized protein OS=Cryptococcus neoformans var. grubii serotype A (strain H99 / ATCC 208821 / CBS 10515 / FGSC 9487) GN=CNAG_02316 PE=4 SV=2	CNAG_02316								2
	Uncharacterized protein OS=Cryptococcus neoformans var. grubii serotype A (strain H99 / ATCC 208821 / CBS 10515 / FGSC 9487) GN=CNAG_07164 PE=4 SV=2	CNAG_07164								2
	GTPase OS=Cryptococcus neoformans var. grubii serotype A (strain H99 / ATCC 208821 / CBS 10515 / FGSC 9487) GN=CNAG_00638 PE=4 SV=2	CNAG_00638								2
	C-22 sterol desaturase OS=Cryptococcus neoformans var. grubii serotype A (strain H99 / ATCC 208821 / CBS 10515 / FGSC 9487) GN=CNAG_06644 PE=3 SV=1	CNAG_06644								2
	Glycerol-1-phosphatase OS=Cryptococcus neoformans var. grubii serotype A (strain H99 / ATCC 208821 / CBS 10515 / FGSC 9487) GN=CNAG_06122 PE=4 SV=1	CNAG_06122								2
	Co-chaperone OS=Cryptococcus neoformans var. grubii serotype A (strain H99 / ATCC 208821 / CBS 10515 / FGSC 9487) GN=CNAG_01347 PE=4 SV=1	CNAG_01347								2
	Copper transport protein CTR4 OS=Cryptococcus neoformans var. grubii serotype A (strain H99 / ATCC 208821 / CBS 10515 / FGSC 9487) GN=CTR4 PE=1 SV=2	CTR4				1
	C-8 sterol isomerase OS=Cryptococcus neoformans var. grubii serotype A (strain H99 / ATCC 208821 / CBS 10515 / FGSC 9487) GN=CNAG_00854 PE=4 SV=1	CNAG_00854								1
	Uncharacterized protein OS=Cryptococcus neoformans var. grubii serotype A (strain H99 / ATCC 208821 / CBS 10515 / FGSC 9487) GN=CNAG_03961 PE=4 SV=1	CNAG_03961								1
	mRNA 3'-end-processing protein RNA14 OS=Cryptococcus neoformans var. grubii serotype A (strain H99 / ATCC 208821 / CBS 10515 / FGSC 9487) GN=CNAG_03761 PE=4 SV=1	CNAG_03761								1
	Autophagy-related protein OS=Cryptococcus neoformans var. grubii serotype A (strain H99 / ATCC 208821 / CBS 10515 / FGSC 9487) GN=CNAG_00816 PE=3 SV=1	CNAG_00816								1
	Small subunit ribosomal protein S15 OS=Cryptococcus neoformans var. grubii serotype A (strain H99 / ATCC 208821 / CBS 10515 / FGSC 9487) GN=CNAG_01679 PE=3 SV=1	CNAG_01679								1
	Prp8 binding protein OS=Cryptococcus neoformans var. grubii serotype A (strain H99 / ATCC 208821 / CBS 10515 / FGSC 9487) GN=CNAG_03584 PE=4 SV=1	CNAG_03584								1
	1-acyl-sn-glycerol-3-phosphate acyltransferase OS=Cryptococcus neoformans var. grubii serotype A (strain H99 / ATCC 208821 / CBS 10515 / FGSC 9487) GN=CNAG_01107 PE=3 SV=2	CNAG_01107								1
	Tryptophan aminotransferase OS=Cryptococcus neoformans var. grubii serotype A (strain H99 / ATCC 208821 / CBS 10515 / FGSC 9487) GN=CNAG_05820 PE=4 SV=2	CNAG_05820								1
	Kynurenine 3-monooxygenase OS=Cryptococcus neoformans var. grubii serotype A (strain H99 / ATCC 208821 / CBS 10515 / FGSC 9487) GN=BNA4 PE=3 SV=1	BNA4								1
	Deoxyhypusine hydroxylase OS=Cryptococcus neoformans var. grubii serotype A (strain H99 / ATCC 208821 / CBS 10515 / FGSC 9487) GN=LIA1 PE=3 SV=1	LIA1								1
	ATPase OS=Cryptococcus neoformans var. grubii serotype A (strain H99 / ATCC 208821 / CBS 10515 / FGSC 9487) GN=CNAG_01284 PE=3 SV=1	CNAG_01284								1
	Mannose-6-phosphate isomerase OS=Cryptococcus neoformans var. grubii serotype A (strain H99 / ATCC 208821 / CBS 10515 / FGSC 9487) GN=CNAG_01341 PE=4 SV=2	CNAG_01341					1
	Uncharacterized protein OS=Cryptococcus neoformans var. grubii serotype A (strain H99 / ATCC 208821 / CBS 10515 / FGSC 9487) GN=CNAG_04570 PE=4 SV=1	CNAG_04570								1
	Cytochrome c heme lyase OS=Cryptococcus neoformans var. grubii serotype A (strain H99 / ATCC 208821 / CBS 10515 / FGSC 9487) GN=CNAG_05875 PE=3 SV=1	CNAG_05875								1
	Translocation protein SEC62 OS=Cryptococcus neoformans var. grubii serotype A (strain H99 / ATCC 208821 / CBS 10515 / FGSC 9487) GN=CNAG_04540 PE=4 SV=1	CNAG_04540								1
	Adenylate kinase isoenzyme 6 homolog OS=Cryptococcus neoformans var. grubii serotype A (strain H99 / ATCC 208821 / CBS 10515 / FGSC 9487) GN=CNAG_05597 PE=3 SV=1	CNAG_05597								1
	Ribosomal protein OS=Cryptococcus neoformans var. grubii serotype A (strain H99 / ATCC 208821 / CBS 10515 / FGSC 9487) GN=CNAG_01974 PE=3 SV=1	CNAG_01974						1
	RNA helicase OS=Cryptococcus neoformans var. grubii serotype A (strain H99 / ATCC 208821 / CBS 10515 / FGSC 9487) GN=CNAG_03603 PE=3 SV=1	CNAG_03603								1
	Importin-alpha export receptor OS=Cryptococcus neoformans var. grubii serotype A (strain H99 / ATCC 208821 / CBS 10515 / FGSC 9487) GN=CNAG_07598 PE=4 SV=1	CNAG_07598								1
	Lactamase OS=Cryptococcus neoformans var. grubii serotype A (strain H99 / ATCC 208821 / CBS 10515 / FGSC 9487) GN=CNAG_03232 PE=4 SV=2	CNAG_03232								1
	Pumilio domain-containing protein OS=Cryptococcus neoformans var. grubii serotype A (strain H99 / ATCC 208821 / CBS 10515 / FGSC 9487) GN=CNAG_03675 PE=4 SV=1	CNAG_03675								1
	Solute carrier family 25 (Mitochondrial aspartate/glutamate transporter), member 12/13 OS=Cryptococcus neoformans var. grubii serotype A (strain H99 / ATCC 208821 / CBS 10515 / FGSC 9487) GN=CNAG_01769 PE=3 SV=2	CNAG_01769								1
	Uncharacterized protein OS=Cryptococcus neoformans var. grubii serotype A (strain H99 / ATCC 208821 / CBS 10515 / FGSC 9487) GN=CNAG_00746 PE=4 SV=1	CNAG_00746								1
	H/ACA ribonucleoprotein complex subunit OS=Cryptococcus neoformans var. grubii serotype A (strain H99 / ATCC 208821 / CBS 10515 / FGSC 9487) GN=CNAG_04259 PE=3 SV=1	CNAG_04259								1
	Ubiquitin thioesterase OTUB1 OS=Cryptococcus neoformans var. grubii serotype A (strain H99 / ATCC 208821 / CBS 10515 / FGSC 9487) GN=CNAG_04248 PE=4 SV=2	CNAG_04248								1
	Uncharacterized protein OS=Cryptococcus neoformans var. grubii serotype A (strain H99 / ATCC 208821 / CBS 10515 / FGSC 9487) GN=CNAG_02362 PE=4 SV=1	CNAG_02362								1
	Protein mago nashi OS=Cryptococcus neoformans var. grubii serotype A (strain H99 / ATCC 208821 / CBS 10515 / FGSC 9487) GN=CNAG_00994 PE=4 SV=1	CNAG_00994								1
	CCR4-NOT transcription complex subunit 2 OS=Cryptococcus neoformans var. grubii serotype A (strain H99 / ATCC 208821 / CBS 10515 / FGSC 9487) GN=CNAG_01852 PE=4 SV=1	CNAG_01852								1
	Uncharacterized protein OS=Cryptococcus neoformans var. grubii serotype A (strain H99 / ATCC 208821 / CBS 10515 / FGSC 9487) GN=CNAG_04709 PE=4 SV=1	CNAG_04709								1
	Uncharacterized protein OS=Cryptococcus neoformans var. grubii serotype A (strain H99 / ATCC 208821 / CBS 10515 / FGSC 9487) GN=CNAG_01597 PE=4 SV=2	CNAG_01597								1
	Translation initiation factor eIF-2B subunit gamma OS=Cryptococcus neoformans var. grubii serotype A (strain H99 / ATCC 208821 / CBS 10515 / FGSC 9487) GN=CNAG_04260 PE=4 SV=2	CNAG_04260								1
	Nucleoside-diphosphate kinase OS=Cryptococcus neoformans var. grubii serotype A (strain H99 / ATCC 208821 / CBS 10515 / FGSC 9487) GN=CNAG_04577 PE=3 SV=1	CNAG_04577					1
	Uncharacterized protein OS=Cryptococcus neoformans var. grubii serotype A (strain H99 / ATCC 208821 / CBS 10515 / FGSC 9487) GN=CNAG_05167 PE=4 SV=1	CNAG_05167					1
	Calmodulin OS=Cryptococcus neoformans var. grubii serotype A (strain H99 / ATCC 208821 / CBS 10515 / FGSC 9487) GN=CNAG_01557 PE=4 SV=2	CNAG_01557					1
	Alpha-soluble NSF attachment protein OS=Cryptococcus neoformans var. grubii serotype A (strain H99 / ATCC 208821 / CBS 10515 / FGSC 9487) GN=CNAG_04401 PE=4 SV=1	CNAG_04401								1
	Exosome complex component RRP4 OS=Cryptococcus neoformans var. grubii serotype A (strain H99 / ATCC 208821 / CBS 10515 / FGSC 9487) GN=CNAG_00089 PE=4 SV=1	CNAG_00089								1
	Nuclear protein OS=Cryptococcus neoformans var. grubii serotype A (strain H99 / ATCC 208821 / CBS 10515 / FGSC 9487) GN=CNAG_02998 PE=4 SV=2	CNAG_02998								1
	Vacuolar protein-sorting protein BRO1 OS=Cryptococcus neoformans var. grubii serotype A (strain H99 / ATCC 208821 / CBS 10515 / FGSC 9487) GN=CNAG_03372 PE=4 SV=1	CNAG_03372								1
	Cleavage stimulation factor subunit 2 OS=Cryptococcus neoformans var. grubii serotype A (strain H99 / ATCC 208821 / CBS 10515 / FGSC 9487) GN=CNAG_04541 PE=4 SV=2	CNAG_04541							1
	Nucleolar protein 4 OS=Cryptococcus neoformans var. grubii serotype A (strain H99 / ATCC 208821 / CBS 10515 / FGSC 9487) GN=CNAG_06472 PE=4 SV=1	CNAG_06472								1
	Ribosomal RNA methyltransferase Nop2 OS=Cryptococcus neoformans var. grubii serotype A (strain H99 / ATCC 208821 / CBS 10515 / FGSC 9487) GN=CNAG_03724 PE=3 SV=1	CNAG_03724								1
	Uncharacterized protein OS=Cryptococcus neoformans var. grubii serotype A (strain H99 / ATCC 208821 / CBS 10515 / FGSC 9487) GN=CNAG_03544 PE=4 SV=1	CNAG_03544								1
	Antiviral helicase SKI2 OS=Cryptococcus neoformans var. grubii serotype A (strain H99 / ATCC 208821 / CBS 10515 / FGSC 9487) GN=CNAG_04131 PE=4 SV=2	CNAG_04131								1
	Solute carrier family 25 (Mitochondrial carnitine/acylcarnitine transporter), member 20/29 OS=Cryptococcus neoformans var. grubii serotype A (strain H99 / ATCC 208821 / CBS 10515 / FGSC 9487) GN=CNAG_03386 PE=3 SV=2	CNAG_03386								1
	Prefoldin subunit 4 OS=Cryptococcus neoformans var. grubii serotype A (strain H99 / ATCC 208821 / CBS 10515 / FGSC 9487) GN=CNAG_05107 PE=3 SV=2	CNAG_05107								1
	Mitochondrial metalloendopeptidase OMA1 OS=Cryptococcus neoformans var. grubii serotype A (strain H99 / ATCC 208821 / CBS 10515 / FGSC 9487) GN=CNAG_07591 PE=3 SV=2	CNAG_07591								1
	Pre-mRNA-processing factor 6 OS=Cryptococcus neoformans var. grubii serotype A (strain H99 / ATCC 208821 / CBS 10515 / FGSC 9487) GN=CNAG_00081 PE=4 SV=1	CNAG_00081								1
	Uncharacterized protein OS=Cryptococcus neoformans var. grubii serotype A (strain H99 / ATCC 208821 / CBS 10515 / FGSC 9487) GN=CNAG_04265 PE=4 SV=1	CNAG_04265								1
	Antiphagocytic protein 1 OS=Cryptococcus neoformans var. grubii serotype A (strain H99 / ATCC 208821 / CBS 10515 / FGSC 9487) GN=CNAG_06574 PE=4 SV=1	CNAG_06574								1
	Translation initiation factor 4G OS=Cryptococcus neoformans var. grubii serotype A (strain H99 / ATCC 208821 / CBS 10515 / FGSC 9487) GN=CNAG_00402 PE=4 SV=1	CNAG_00402								1
	Large subunit ribosomal protein L2 OS=Cryptococcus neoformans var. grubii serotype A (strain H99 / ATCC 208821 / CBS 10515 / FGSC 9487) GN=CNAG_02354 PE=4 SV=1	CNAG_02354								1
	F-type H-transporting ATPase subunit J OS=Cryptococcus neoformans var. grubii serotype A (strain H99 / ATCC 208821 / CBS 10515 / FGSC 9487) GN=CNAG_02961 PE=4 SV=1	CNAG_02961								1
	Peptidyl-prolyl cis-trans isomerase OS=Cryptococcus neoformans var. grubii serotype A (strain H99 / ATCC 208821 / CBS 10515 / FGSC 9487) GN=CNAG_04823 PE=3 SV=2	CNAG_04823								1
	Het-c2 protein OS=Cryptococcus neoformans var. grubii serotype A (strain H99 / ATCC 208821 / CBS 10515 / FGSC 9487) GN=CNAG_01958 PE=4 SV=1	CNAG_01958								1
	Uncharacterized protein OS=Cryptococcus neoformans var. grubii serotype A (strain H99 / ATCC 208821 / CBS 10515 / FGSC 9487) GN=CNAG_04284 PE=4 SV=1	CNAG_04284								1
	Ribosome assembly protein 1 OS=Cryptococcus neoformans var. grubii serotype A (strain H99 / ATCC 208821 / CBS 10515 / FGSC 9487) GN=CNAG_00044 PE=4 SV=1	CNAG_00044								1
	Histone chaperone ASF1 OS=Cryptococcus neoformans var. grubii serotype A (strain H99 / ATCC 208821 / CBS 10515 / FGSC 9487) GN=CNAG_00085 PE=4 SV=1	CNAG_00085								1
	26S proteasome regulatory subunit N12 OS=Cryptococcus neoformans var. grubii serotype A (strain H99 / ATCC 208821 / CBS 10515 / FGSC 9487) GN=CNAG_03721 PE=4 SV=1	CNAG_03721								1
	Uncharacterized protein OS=Cryptococcus neoformans var. grubii serotype A (strain H99 / ATCC 208821 / CBS 10515 / FGSC 9487) GN=CNAG_06792 PE=4 SV=1	CNAG_06792								1
	Uncharacterized protein OS=Cryptococcus neoformans var. grubii serotype A (strain H99 / ATCC 208821 / CBS 10515 / FGSC 9487) GN=CNAG_00190 PE=4 SV=1	CNAG_00190								1
	Pantetheine-phosphate adenylyltransferase OS=Cryptococcus neoformans var. grubii serotype A (strain H99 / ATCC 208821 / CBS 10515 / FGSC 9487) GN=CNAG_03738 PE=4 SV=1	CNAG_03738								1
	Cytoplasmic protein OS=Cryptococcus neoformans var. grubii serotype A (strain H99 / ATCC 208821 / CBS 10515 / FGSC 9487) GN=CNAG_00287 PE=4 SV=1	CNAG_00287								1
	AP complex subunit beta OS=Cryptococcus neoformans var. grubii serotype A (strain H99 / ATCC 208821 / CBS 10515 / FGSC 9487) GN=CNAG_03928 PE=3 SV=1	CNAG_03928								1
	Uncharacterized protein OS=Cryptococcus neoformans var. grubii serotype A (strain H99 / ATCC 208821 / CBS 10515 / FGSC 9487) GN=CNAG_03958 PE=4 SV=2	CNAG_03958								1
	Uncharacterized protein OS=Cryptococcus neoformans var. grubii serotype A (strain H99 / ATCC 208821 / CBS 10515 / FGSC 9487) GN=CNAG_02684 PE=4 SV=1	CNAG_02684								1
	Uncharacterized protein OS=Cryptococcus neoformans var. grubii serotype A (strain H99 / ATCC 208821 / CBS 10515 / FGSC 9487) GN=CNAG_07562 PE=4 SV=2	CNAG_07562							1
	Succinate dehydrogenase, cytochrome b556 subunit OS=Cryptococcus neoformans var. grubii serotype A (strain H99 / ATCC 208821 / CBS 10515 / FGSC 9487) GN=CNAG_07356 PE=4 SV=1	CNAG_07356								1
	Homoserine O-acetyltransferase OS=Cryptococcus neoformans var. grubii serotype A (strain H99 / ATCC 208821 / CBS 10515 / FGSC 9487) GN=CNAG_05122 PE=4 SV=1	CNAG_05122								1
	AP complex subunit beta OS=Cryptococcus neoformans var. grubii serotype A (strain H99 / ATCC 208821 / CBS 10515 / FGSC 9487) GN=CNAG_05248 PE=3 SV=2	CNAG_05248								1
	Uncharacterized protein OS=Cryptococcus neoformans var. grubii serotype A (strain H99 / ATCC 208821 / CBS 10515 / FGSC 9487) GN=CNAG_01109 PE=4 SV=1	CNAG_01109								1
	Ubiquitin carboxyl-terminal hydrolase OS=Cryptococcus neoformans var. grubii serotype A (strain H99 / ATCC 208821 / CBS 10515 / FGSC 9487) GN=CNAG_00989 PE=3 SV=1	CNAG_00989								1
	CCR4-NOT transcription complex subunit 7/8 OS=Cryptococcus neoformans var. grubii serotype A (strain H99 / ATCC 208821 / CBS 10515 / FGSC 9487) GN=CNAG_05171 PE=4 SV=2	CNAG_05171								1
	Large subunit ribosomal protein L22 OS=Cryptococcus neoformans var. grubii serotype A (strain H99 / ATCC 208821 / CBS 10515 / FGSC 9487) GN=CNAG_02037 PE=3 SV=1	CNAG_02037								1
	Septin ring protein OS=Cryptococcus neoformans var. grubii serotype A (strain H99 / ATCC 208821 / CBS 10515 / FGSC 9487) GN=CNAG_01373 PE=3 SV=1	CNAG_01373								1
	Small subunit ribosomal protein S16 OS=Cryptococcus neoformans var. grubii serotype A (strain H99 / ATCC 208821 / CBS 10515 / FGSC 9487) GN=CNAG_07535 PE=3 SV=1	CNAG_07535								1
	Pleiotropic drug resistance protein OS=Cryptococcus neoformans var. grubii serotype A (strain H99 / ATCC 208821 / CBS 10515 / FGSC 9487) GN=CNAG_04984 PE=4 SV=1	CNAG_04984								1
	Mitochondrial import inner membrane translocase subunit TIM54 OS=Cryptococcus neoformans var. grubii serotype A (strain H99 / ATCC 208821 / CBS 10515 / FGSC 9487) GN=CNAG_05234 PE=4 SV=1	CNAG_05234								1
	Translocation protein SEC63 OS=Cryptococcus neoformans var. grubii serotype A (strain H99 / ATCC 208821 / CBS 10515 / FGSC 9487) GN=CNAG_02937 PE=4 SV=1	CNAG_02937								1
	Uncharacterized protein OS=Cryptococcus neoformans var. grubii serotype A (strain H99 / ATCC 208821 / CBS 10515 / FGSC 9487) GN=CNAG_03352 PE=3 SV=1	CNAG_03352								1
	Uncharacterized protein OS=Cryptococcus neoformans var. grubii serotype A (strain H99 / ATCC 208821 / CBS 10515 / FGSC 9487) GN=CNAG_03353 PE=3 SV=1	CNAG_03353								1
	Ceramide very long chain fatty acid hydroxylase OS=Cryptococcus neoformans var. grubii serotype A (strain H99 / ATCC 208821 / CBS 10515 / FGSC 9487) GN=CNAG_02577 PE=3 SV=1	CNAG_02577								1
	Exosome complex component CSL4 OS=Cryptococcus neoformans var. grubii serotype A (strain H99 / ATCC 208821 / CBS 10515 / FGSC 9487) GN=CNAG_01033 PE=4 SV=1	CNAG_01033								1
	Mitochondrial fission 1 protein OS=Cryptococcus neoformans var. grubii serotype A (strain H99 / ATCC 208821 / CBS 10515 / FGSC 9487) GN=CNAG_02519 PE=3 SV=1	CNAG_02519								1
	Heme oxygenase 2 OS=Cryptococcus neoformans var. grubii serotype A (strain H99 / ATCC 208821 / CBS 10515 / FGSC 9487) GN=CNAG_05852 PE=4 SV=2	CNAG_05852								1
	Uncharacterized protein OS=Cryptococcus neoformans var. grubii serotype A (strain H99 / ATCC 208821 / CBS 10515 / FGSC 9487) GN=CNAG_05741 PE=4 SV=2	CNAG_05741								1
	Septin OS=Cryptococcus neoformans var. grubii serotype A (strain H99 / ATCC 208821 / CBS 10515 / FGSC 9487) GN=CNAG_01740 PE=3 SV=1	CNAG_01740								1
	Mitochondrial processing peptidase OS=Cryptococcus neoformans var. grubii serotype A (strain H99 / ATCC 208821 / CBS 10515 / FGSC 9487) GN=CNAG_02074 PE=3 SV=1	CNAG_02074								1
	Uncharacterized protein OS=Cryptococcus neoformans var. grubii serotype A (strain H99 / ATCC 208821 / CBS 10515 / FGSC 9487) GN=CNAG_04785 PE=4 SV=1	CNAG_04785								1
	Uncharacterized protein OS=Cryptococcus neoformans var. grubii serotype A (strain H99 / ATCC 208821 / CBS 10515 / FGSC 9487) GN=CNAG_05626 PE=4 SV=1	CNAG_05626								1
	O-methyltransferase OS=Cryptococcus neoformans var. grubii serotype A (strain H99 / ATCC 208821 / CBS 10515 / FGSC 9487) GN=CNAG_04188 PE=4 SV=2	CNAG_04188								1
	RNA polymerase II transcription factor OS=Cryptococcus neoformans var. grubii serotype A (strain H99 / ATCC 208821 / CBS 10515 / FGSC 9487) GN=CNAG_04460 PE=3 SV=1	CNAG_04460								1
	Methylthioribulose-1-phosphate dehydratase OS=Cryptococcus neoformans var. grubii serotype A (strain H99 / ATCC 208821 / CBS 10515 / FGSC 9487) GN=MDE1 PE=3 SV=1	MDE1								1
	Maltose O-acetyltransferase OS=Cryptococcus neoformans var. grubii serotype A (strain H99 / ATCC 208821 / CBS 10515 / FGSC 9487) GN=CNAG_01489 PE=4 SV=1	CNAG_01489								1
	Uncharacterized protein OS=Cryptococcus neoformans var. grubii serotype A (strain H99 / ATCC 208821 / CBS 10515 / FGSC 9487) GN=CNAG_01924 PE=4 SV=2	CNAG_01924								1
	Malate synthase OS=Cryptococcus neoformans var. grubii serotype A (strain H99 / ATCC 208821 / CBS 10515 / FGSC 9487) GN=CNAG_05653 PE=3 SV=1	CNAG_05653								1
	Uncharacterized protein OS=Cryptococcus neoformans var. grubii serotype A (strain H99 / ATCC 208821 / CBS 10515 / FGSC 9487) GN=CNAG_00806 PE=4 SV=1	CNAG_00806					1
	Stress response protein NST1 OS=Cryptococcus neoformans var. grubii serotype A (strain H99 / ATCC 208821 / CBS 10515 / FGSC 9487) GN=CNAG_01376 PE=3 SV=1	CNAG_01376									1
	Uncharacterized protein OS=Cryptococcus neoformans var. grubii serotype A (strain H99 / ATCC 208821 / CBS 10515 / FGSC 9487) GN=CNAG_07428 PE=4 SV=2	CNAG_07428				1
	Ubiquitin-conjugating enzyme E2 2 OS=Cryptococcus neoformans var. grubii serotype A (strain H99 / ATCC 208821 / CBS 10515 / FGSC 9487) GN=CNAG_00824 PE=3 SV=1	CNAG_00824				1
	Taurine dioxygenase OS=Cryptococcus neoformans var. grubii serotype A (strain H99 / ATCC 208821 / CBS 10515 / FGSC 9487) GN=CNAG_01500 PE=4 SV=1	CNAG_01500				1
	Ino eighty subunit 2 OS=Cryptococcus neoformans var. grubii serotype A (strain H99 / ATCC 208821 / CBS 10515 / FGSC 9487) GN=CNAG_05526 PE=4 SV=1	CNAG_05526										1
	RNA-binding protein 39 OS=Cryptococcus neoformans var. grubii serotype A (strain H99 / ATCC 208821 / CBS 10515 / FGSC 9487) GN=CNAG_02130 PE=4 SV=2	CNAG_02130								1
	Uncharacterized protein OS=Cryptococcus neoformans var. grubii serotype A (strain H99 / ATCC 208821 / CBS 10515 / FGSC 9487) GN=CNAG_06147 PE=4 SV=1	CNAG_06147					1
	Endoplasmic reticulum protein OS=Cryptococcus neoformans var. grubii serotype A (strain H99 / ATCC 208821 / CBS 10515 / FGSC 9487) GN=CNAG_05700 PE=4 SV=1	CNAG_05700								1
	Isopentenyl-diphosphate delta-isomerase OS=Cryptococcus neoformans var. grubii serotype A (strain H99 / ATCC 208821 / CBS 10515 / FGSC 9487) GN=CNAG_00265 PE=4 SV=1	CNAG_00265						1
	DNA-directed RNA polymerase I, II, and III subunit rpabc5 OS=Cryptococcus neoformans var. grubii serotype A (strain H99 / ATCC 208821 / CBS 10515 / FGSC 9487) GN=CNAG_06734 PE=3 SV=2	CNAG_06734								1
	DNA helicase OS=Cryptococcus neoformans var. grubii serotype A (strain H99 / ATCC 208821 / CBS 10515 / FGSC 9487) GN=CNAG_05825 PE=3 SV=1	CNAG_05825								1
	Enoyl-CoA hydratase OS=Cryptococcus neoformans var. grubii serotype A (strain H99 / ATCC 208821 / CBS 10515 / FGSC 9487) GN=CNAG_04531 PE=3 SV=1	CNAG_04531				1
	1-(5-phosphoribosyl)-5-[(5-phosphoribosylamino)methylideneamino] imidazole-4-carboxamide isomerase OS=Cryptococcus neoformans var. grubii serotype A (strain H99 / ATCC 208821 / CBS 10515 / FGSC 9487) GN=CNAG_03646 PE=3 SV=1	CNAG_03646								1
a All identified C. neoformans proteins are included, along with the exclusive unique peptide count for each protein in each replicate.
