# Supplementary material for: A Fungal Arrestin Protein Contributes to Cell Cycle Progression and Pathogenesis
Source: mBio. 2019 Nov 19;10(6):e02682-19. doi: 10.1128/mBio.02682-19 (PMC6867901; doi:10.1128/mBio.02682-19)
Supplement: TABLE S4 [file mBio.02682-19-st004.xls]

## Sheet: Table S4
TABLE S4. The 59 biologically-relevant proteins identified as potential interactors of Ali1-GFP in YPD mediuma
	Gene ID	Gene Name	Gene Product	Average Peptide Count (APC)	Percent of APC identified in WT
	CNAG_02099	FAS1	Fatty acid synthase, beta subunit	9	0
	CNAG_02100	FAS2	Fatty acid synthase, alpha subunit	8.66667	11.5385
	CNAG_02748		UTP-glucose-1-phosphate uridylyltransferase	8.66667	11.5385
	CNAG_07373		Carbamoyl-phosphate synthase, large subunit	8	0
	CNAG_03944		Chaperone regulator	6.66667	15
	CNAG_03358		Phosphoglycerate kinase	6	0
	CNAG_04441		Polyadenylate-binding protein, cytoplasmic and nuclear	6	16.6667
	CNAG_01464	FHB1	Flavohemoglobin	5.66667	17.6471
	CNAG_00418		S-adenosylmethionine synthase	5.33333	18.75
	CNAG_01586		F-type H-transporting ATPase, B subunit	5	0
	CNAG_02545		Inorganic pyrophosphatase	5	0
	CNAG_04659		Pyruvate decarboxylase	4.66667	0
	CNAG_02928		Large subunit ribosomal protein L5e	4.33333	0
	CNAG_05759		Acetyl-CoA carboxylase/biotin carboxylase	4	0
	CNAG_07363		Isocitrate dehydrogenase, NAD-dependent	4	0
	CNAG_02673		NAD dependent epimerase/dehydratase	3.66667	0
	CNAG_02811		Small subunit ribosomal protein S29	3.66667	0
	CNAG_07745	MPD1	Alcohol dehydrogenase, propanol-preferring	3.33333	0
	CNAG_00176		Glutamate carboxypeptidase	3.33333	0
	CNAG_01404		Hsp71-like protein	3.33333	0
	CNAG_02500		Calnexin	3	0
	CNAG_02991		Cofilin	3	0
	CNAG_02943		Cytoplasmic protein	3	0
	CNAG_03588	LYS2	L-aminoadipate-semialdehyde dehydrogenase	3	0
	CNAG_02736		T-complex protein 1, theta subunit	3	0
	CNAG_03765	TPS2	Trehalose-phosphatase	3	0
	CNAG_00136		Ubiquitin-activating enzyme E1	3	0
	CNAG_07558		Uncharacterized protein	3	0
	CNAG_00741	SUB2	ATP-dependent RNA helicase	2.66667	0
	CNAG_06112		Carbamoyl-phosphate synthase arginine-specific, large chain	2.66667	0
	CNAG_00061	CIT1	Citrate synthase, mitochondrial	2.66667	0
	CNAG_03263	TUF1	Elongation factor Tu	2.66667	0
	CNAG_02916		F-type H-transporting ATPase, F subunit	2.66667	0
	CNAG_00057		Fructose-1,6-bisphosphatase I	2.66667	0
	CNAG_00879		Glutamate dehydrogenase	2.66667	0
	CNAG_01287		NADH-ubiquinone oxidoreductase 51 kDa subunit, mitochondrial	2.66667	0
	CNAG_01102		Oxidoreductase	2.66667	0
	CNAG_03375		Succinyl-CoA synthetase, alpha subunit	2.66667	0
	CNAG_00058		T-complex protein 1, epsilon subunit	2.66667	0
	CNAG_03120	AGS1	Alpha-1,3-glucan synthase	2.33333	0
	CNAG_00305		Chaperone activator	2.33333	0
	CNAG_00306	MTN2	Copper-detoxifying metallothionein 2	2.33333	0
	CNAG_01540		Dehydrogenase	2.33333	0
	CNAG_01148	FPR3	FK506-binding protein 4	2.33333	0
	CNAG_01164		Glutamine-fructose-6-phosphate transaminase (isomerizing)	2.33333	0
	CNAG_03931	TOM40	Mitochondrial import receptor subunit	2.33333	0
	CNAG_06314		Phosphoribosylamine-glycine ligase	2.33333	0
	CNAG_03040		Transketolase	2.33333	0
	CNAG_00091		Uncharacterized protein	2.33333	0
	CNAG_02917		Uncharacterized protein	2.33333	0
	CNAG_00886	SAH1	Adenosylhomocysteinase	2	0
	CNAG_06602		Cysteine-type peptidase	2	0
	CNAG_01005		Glutaredoxin	2	0
	CNAG_02880		GTP-binding protein YchF	2	0
	CNAG_06633		Small subunit ribosomal protein S15	2	0
	CNAG_00447		T-complex protein 1, beta subunit	2	0
	CNAG_02035		Triosephosphate isomerase	2	0
	CNAG_01761		Uncharacterized protein	2	0
	CNAG_03143		Uncharacterized protein	2	0
a The average peptide count (APC) was calculated by averaging the exclusive unique peptide counts for each potential interactor across three biological replicates. The percent of APC identified in the WT immunoprecipitation was calculated by dividing the APC of each potential interactor by the exclusive unique peptide count found in the WT immunoprecipitation. All potential protein interactors wi…
