# Supplementary material for: A Fungal Arrestin Protein Contributes to Cell Cycle Progression and Pathogenesis
Source: mBio. 2019 Nov 19;10(6):e02682-19. doi: 10.1128/mBio.02682-19 (PMC6867901; doi:10.1128/mBio.02682-19)
Supplement: TABLE S5 [file mBio.02682-19-st005.xls]

## Sheet: Table S5
TABLE S5. The 62 biologically-relevant proteins identified as potential interactors of Ali1-GFP in TC mediuma
	Gene ID	Gene Name	Gene Product	Average Peptide Count (APC)	Percent of APC identified in WT
	CNAG_02099	FAS1	Fatty acid synthase, beta subunit	19.3333	0
	CNAG_02100	FAS2	Fatty acid synthase, alpha subunit	16.6667	6
	CNAG_04327		Uncharacterized protein	10.3333	9.67742
	CNAG_05355	RSP5	E3 ubiquitin-protein ligase	6	0
	CNAG_05978		Glutamate-tRNA ligase	6	16.6667
	CNAG_03588	LYS2	L-aminoadipate-semialdehyde dehydrogenase	6	16.6667
	CNAG_03701		3-phosphoshikimate 1-carboxyvinyltransferase	5.66667	17.6471
	CNAG_00743		Imidazoleglycerol phosphate synthase, cyclase subunit	5.33333	0
	CNAG_07561		6-phosphogluconate dehydrogenase, decarboxylating I	5.33333	18.75
	CNAG_06175		26S proteasome, regulatory subunit N2	4.66667	0
	CNAG_01216		6-phosphogluconolactonase	4	0
	CNAG_00602		Eukaryotic translation initiation factor 3, subunit I	4	0
	CNAG_00136		Ubiquitin-activating enzyme E1	4	0
	CNAG_06666		Alpha-1,4 glucan phosphorylase	3.66667	0
	CNAG_02565		Homoaconitase, mitochondrial	3.66667	0
	CNAG_02035		Triosephosphate isomerase	3.66667	0
	CNAG_05650	UBP5	Ubiquitin carboxyl-terminal hydrolase 7	3.66667	0
	CNAG_00708		Pre-mRNA-splicing factor Slt11	3.33333	0
	CNAG_01981		Sulfide:quinone oxidoreductase	3.33333	0
	CNAG_03249		THO complex, subunit 4	3.33333	0
	CNAG_00649		Tryptophan synthase, beta subunit	3.33333	0
	CNAG_02858	ADE12	Adenylosuccinate synthetase	3	0
	CNAG_01189		DNA-directed RNA polymerase I, subunit RPA1	3	0
	CNAG_02545		Inorganic pyrophosphatase	3	0
	CNAG_04976		Zuotin	3	0
	CNAG_07863		26S proteasome, regulatory subunit N1	2.66667	0
	CNAG_04951		3-deoxy-7-phosphoheptulonate synthase	2.66667	0
	CNAG_02500		Calnexin	2.66667	0
	CNAG_06730	GSK3	CMGC/GSK protein kinase	2.66667	0
	CNAG_01655		Dynamin GTPase	2.66667	0
	CNAG_05387		Galactose transporter	2.66667	0
	CNAG_00700		Phosphoribosylaminoimidazolecarboxamide formyltransferase/IMP cyclohydrolase	2.66667	0
	CNAG_06585	BRR2	Pre-mRNA-splicing helicase	2.66667	0
	CNAG_06908		Pyridoxal biosynthesis lyase PdxS	2.66667	0
	CNAG_03742		Staphylococcal nuclease domain-containing protein 1	2.66667	0
	CNAG_02315		Ubiquinol-cytochrome c reductase, iron-sulfur subunit	2.66667	0
	CNAG_06679		Anthranilate synthase, component I	2.33333	0
	CNAG_00809	DED1	ATP-dependent RNA helicase	2.33333	0
	CNAG_02686		Cystathionine beta-lyase	2.33333	0
	CNAG_03771		DNA binding protein Ncp1	2.33333	0
	CNAG_02817	SAV1	GTP-binding protein Ypt2	2.33333	0
	CNAG_04485		Long-chain acyl-CoA synthetase	2.33333	0
	CNAG_05631		NADH-ubiquinone oxidoreductase, 49 kDa subunit, mitochondrial	2.33333	0
	CNAG_02843		Uncharacterized protein	2.33333	0
	CNAG_03416		Uncharacterized protein	2.33333	0
	CNAG_00046		26S proteasome, regulatory subunit N8	2	0
	CNAG_00605		Cytoplasmic protein	2	0
	CNAG_03410		Cytoplasmic protein	2	0
	CNAG_01179		DNA-directed RNA polymerase I and III, subunit RPAC1	2	0
	CNAG_01111		Eukaryotic translation initiation factor 3, K subunit	2	0
	CNAG_00238		Isoleucine-tRNA ligase	2	0
	CNAG_02117		NAD-binding Rossmann fold oxidoreductase	2	0
	CNAG_07177		NADH dehydrogenase (ubiquinone) Fe-S protein 3	2	0
	CNAG_02209		Nucleolar protein 56	2	0
	CNAG_00147		Pre-mRNA-processing-splicing factor 8	2	0
	CNAG_06773	SEC24	Protein transporter	2	0
	CNAG_06755		Threonine-tRNA ligase	2	0
	CNAG_05886	MMS2	Ubiquitin-conjugating enzyme E2	2	0
	CNAG_06381		Uncharacterized protein	2	0
	CNAG_07382		Uncharacterized protein	2	0
	CNAG_05878		Uncharacterized protein	2	0
	CNAG_01270		Uncharacterized protein	2	0
a The average peptide count (APC) was calculated by averaging the exclusive unique peptide counts for each potential interactor across three biological replicates. The percent of APC identified in the WT immunoprecipitation was calculated by dividing the APC of each potential interactor by the exclusive unique peptide count found in the WT immunoprecipitation. All potential protein interactors wi…
